# Supplementary material for: 4,4,6-Trimethyl-1-(3-methyl­phen­yl)-3,4-dihydro­pyrimidine-2(1H)-thione
Source: Acta Crystallogr Sect E Struct Rep Online. 2010 Feb 13;66(Pt 3):o635. doi: 10.1107/S1600536810004708 (PMC2983710; doi:10.1107/S1600536810004708)
Supplement: Supplementary file 1 [file e-66-0o635-sup1.cif]

##############################################################################
###                                                                        ###
###        Electronic paper (Acta Crystallographica Section E)             ###
###                                                                        ###
##############################################################################
#                                                                            #
# This CIF contains the data in a paper accepted for publication in Acta     #
# Crystallographica Section E. It conforms to the requirements of Notes      #
# for Authors for Section E, and has been peer reviewed under the auspices   #
# of the IUCr Commission on Journals.                                        #
#                                                                            #
# Full details of the Crystallographic Information File format               #
# are given in the paper "The Crystallographic Information File (CIF):       #
# a New Standard Archive File for Crystallography" by S. R. Hall, F. H.      #
# Allen and I. D. Brown [Acta Cryst. (1991), A47, 655-685].                  #
#                                                                            #
# The current version of the core CIF dictionary is obtainable from          #
# ftp://ftp.iucr.org/pub/cif_core.dic. The current version number is 2.4.    #
#                                                                            #
# Software is freely available for graphical display of the structure(s) in  #
# this CIF.  For information consult the CIF home page http://www.iucr.org/  #
# cif/home.html                                                              #
#                                                                            #
# This file may be used for bona fide research purposes within the           #
# scientific community so long as proper attribution is given to the journal # 
# article from which it was obtained.                                        #
#                                                                            #
##############################################################################
                                             
data_Global
_audit_creation_method     SHELXL-97
_journal_date_recd_electronic     2010-01-31
_journal_date_accepted     2010-02-06
_journal_name_full     'Acta Crystallographica, Section E'
_journal_year     2010
_journal_volume     66
_journal_issue      3
_journal_page_first     o635
_journal_page_last     o635
_journal_paper_category     QO
_journal_coeditor_code     ZS2028
_publ_contact_author
;
Aamer Saeed
Department of Chemistry
Quaid-i-Azam University
Islamabad-45320
Pakistan
;
_publ_contact_author_email     ' aamersaeed@yahoo.com '
_publ_contact_author_fax     ' +92 51 9064 2241 '
_publ_contact_author_phone     ' +92 51 9064 2128 '
_publ_section_title
;
4,4,6-Trimethyl-1-(3-methylphenyl)-3,4-dihydropyrimidine-2(1<i>H</i>)-thione
;
loop_
    _publ_author_name
    _publ_author_address
    'Saeed, Aamer'
; Department of Chemistry
Quaid-i-Azam University
Islamabad 45320
Pakistan
;
    'Khera, Rasheed Ahmad'
; Department of Chemistry
Quaid-i-Azam University
Islamabad 45320
Pakistan
;
    'Parvez, Masood'
; Department of Chemistry
The University of Calgary
2500 University Drive NW
Calgary
Alberta T2N 1N4
Canada
;
data_I
_chemical_name_systematic
;
4,4,6-Trimethyl-1-(3-methylphenyl)-3,4-dihydropyrimidine-2(1<i>H</i>)-thione
;
_chemical_name_common
;
?
;
_chemical_formula_moiety     'C14 H18 N2 S'
_chemical_formula_sum     'C14 H18 N2 S'
_chemical_formula_iupac     'C14 H18 N2 S'
_chemical_formula_weight     246.36
_chemical_melting_point     '?'
_symmetry_cell_setting     'orthorhombic'
_symmetry_space_group_name_H-M     'P b c a'
_symmetry_space_group_name_Hall     '-P 2ac 2ab'
loop_
    _symmetry_equiv_pos_as_xyz
    'x, y, z'
    '-x+1/2, -y, z+1/2'
    'x+1/2, -y+1/2, -z'
    '-x, y+1/2, -z+1/2'
    '-x, -y, -z'
    'x-1/2, y, -z-1/2'
    '-x-1/2, y-1/2, z'
    'x, -y-1/2, z-1/2'
_cell_length_a     10.5904(3)
_cell_length_b     16.9189(5)
_cell_length_c     30.5713(10)
_cell_angle_alpha     90.00
_cell_angle_beta     90.00
_cell_angle_gamma     90.00
_cell_volume     5477.7(3)
_cell_formula_units_Z     16
_cell_measurement_reflns_used     8634
_cell_measurement_theta_min     1.0
_cell_measurement_theta_max     25.3
_cell_measurement_temperature     173(2)
_exptl_crystal_description     'block'
_exptl_crystal_colour     'colorless'
_exptl_crystal_size_max     0.14
_exptl_crystal_size_mid     0.12
_exptl_crystal_size_min     0.08
_exptl_crystal_density_diffrn     1.195
_exptl_crystal_density_meas     ?
_exptl_crystal_density_method     'not measured'
_exptl_crystal_F_000     2112
_exptl_absorpt_coefficient_mu     0.217
_exptl_absorpt_correction_type     'multi-scan'
_exptl_absorpt_process_details     '(<i>SORTAV</i>; Blessing, 1997)'
_exptl_absorpt_correction_T_min     0.970
_exptl_absorpt_correction_T_max     0.9828
_exptl_special_details
;
;
_diffrn_ambient_temperature     173(2)
_diffrn_radiation_type     MoK\a
_diffrn_radiation_wavelength     0.71073
_diffrn_radiation_source     'fine-focus sealed tube'
_diffrn_radiation_monochromator     graphite
_diffrn_measurement_device_type     'Bruker APEXII CCD'
_diffrn_measurement_method     '\f & \w scans'
_diffrn_detector_area_resol_mean     ?
_diffrn_reflns_number     19135
_diffrn_reflns_av_R_equivalents     0.041
_diffrn_reflns_av_sigmaI/netI     0.058
_diffrn_reflns_theta_min     2.3
_diffrn_reflns_theta_max     25.3
_diffrn_reflns_theta_full     25.3
_diffrn_measured_fraction_theta_max     0.963
_diffrn_measured_fraction_theta_full     0.963
_diffrn_reflns_limit_h_min     -12
_diffrn_reflns_limit_h_max     12
_diffrn_reflns_limit_k_min     -20
_diffrn_reflns_limit_k_max     20
_diffrn_reflns_limit_l_min     -36
_diffrn_reflns_limit_l_max     36
_diffrn_standards_number     0
_diffrn_standards_interval_count     .
_diffrn_standards_interval_time     .
_diffrn_standards_decay_%     ?
_refine_special_details
;
Refinement of <i>F</i>^2^ against ALL reflections. The weighted <i>R</i>-factor
wR and goodness of fit <i>S</i> are based on <i>F</i>^2^, conventional
<i>R</i>-factors <i>R</i> are based on <i>F</i>, with <i>F</i> set to zero for
negative <i>F</i>^2^. The threshold expression of <i>F</i>^2^ >
\s(<i>F</i>^2^) is used only for calculating <i>R</i>-factors(gt) etc. and is
not relevant to the choice of reflections for refinement. <i>R</i>-factors
based on <i>F</i>^2^ are statistically about twice as large as those based on
<i>F</i>, and <i>R</i>- factors based on ALL data will be even larger.
;
_reflns_number_total     4830
_reflns_number_gt     3231
_reflns_threshold_expression     'I>2.0\s(I)'
_refine_ls_structure_factor_coef     Fsqd
_refine_ls_matrix_type     full
_refine_ls_R_factor_all     0.090
_refine_ls_R_factor_gt     0.049
_refine_ls_wR_factor_gt     0.096
_refine_ls_wR_factor_ref     0.115
_refine_ls_goodness_of_fit_ref     1.04
_refine_ls_restrained_S_all     1.04
_refine_ls_number_reflns     4830
_refine_ls_number_parameters     315
_refine_ls_number_restraints     0
_refine_ls_hydrogen_treatment     constr
_refine_ls_weighting_scheme     calc
_refine_ls_weighting_details
            'calc w=1/[\s^2^(Fo^2^)+(0.038P)^2^+3.05P] where P=(Fo^2^+2Fc^2^)/3'
_atom_sites_solution_hydrogens     geom
_atom_sites_solution_primary     direct
_atom_sites_solution_secondary     difmap
_refine_ls_shift/su_max     0.000
_refine_ls_shift/su_mean     0.000
_refine_diff_density_max     0.25
_refine_diff_density_min     -0.23
_refine_ls_extinction_method     none
_refine_ls_extinction_coef     ?
loop_
    _atom_type_symbol
    _atom_type_description
    _atom_type_scat_dispersion_real
    _atom_type_scat_dispersion_imag
    _atom_type_scat_source
    'C' 'C' 0.0033 0.0016
                         'International Tables Vol C Tables 4.2.6.8 and 6.1.1.4'
    'H' 'H' 0.0000 0.0000
                         'International Tables Vol C Tables 4.2.6.8 and 6.1.1.4'
    'N' 'N' 0.0061 0.0033
                         'International Tables Vol C Tables 4.2.6.8 and 6.1.1.4'
    'S' 'S' 0.1246 0.1234
                         'International Tables Vol C Tables 4.2.6.8 and 6.1.1.4'
_computing_data_collection     '<i>COLLECT</i> (Hooft, 1998)'
_computing_cell_refinement     '<i>HKL DENZO</i> (Otwinowski & Minor, 1997)'
_computing_data_reduction     '<i>SCALEPACK</i> (Otwinowski & Minor, 1997)'
_computing_structure_solution     '<i>SHELXS97</i> (Sheldrick, 2008)'
_computing_structure_refinement     '<i>SHELXL97</i> (Sheldrick, 2008)'
_computing_molecular_graphics     '<i>ORTEP-3 for Windows</i> (Farrugia, 1997)'
_computing_publication_material     '<i>SHELXTL</i> (Sheldrick, 2008)'
loop_
    _atom_site_type_symbol
    _atom_site_label
    _atom_site_fract_x
    _atom_site_fract_y
    _atom_site_fract_z
    _atom_site_U_iso_or_equiv
    _atom_site_adp_type
    _atom_site_calc_flag
    _atom_site_refinement_flags
    _atom_site_occupancy
    _atom_site_disorder_assembly
    _atom_site_disorder_group
    S S1 0.85314(7) 0.07897(4) 0.325070(19) 0.03644(19) Uani d . 1 . .
    S S2 0.84290(7) 0.24913(4) 0.43316(2) 0.03863(19) Uani d . 1 . .
    N N1 0.75860(19) 0.22309(11) 0.32616(6) 0.0343(5) Uani d . 1 . .
    H H1N 0.7579 0.2164 0.3547 0.041 Uiso calc R 1 . .
    N N2 0.76802(18) 0.16559(11) 0.25790(6) 0.0305(5) Uani d . 1 . .
    N N3 0.7806(2) 0.09853(11) 0.43444(6) 0.0376(5) Uani d . 1 . .
    H H3N 0.7897 0.1032 0.4060 0.045 Uiso calc R 1 . .
    N N4 0.7743(2) 0.16054(12) 0.50157(6) 0.0354(5) Uani d . 1 . .
    C C1 0.7907(2) 0.16081(13) 0.30203(7) 0.0285(6) Uani d . 1 . .
    C C2 0.7240(2) 0.30212(14) 0.30983(8) 0.0327(6) Uani d . 1 . .
    C C3 0.6741(2) 0.29264(14) 0.26468(8) 0.0365(6) Uani d . 1 . .
    H H3 0.6220 0.3332 0.2530 0.044 Uiso calc R 1 . .
    C C4 0.6990(2) 0.23009(14) 0.23982(8) 0.0325(6) Uani d . 1 . .
    C C5 0.6260(3) 0.33607(17) 0.34098(9) 0.0513(8) Uani d . 1 . .
    H H5A 0.6052 0.3902 0.3321 0.062 Uiso calc R 1 . .
    H H5B 0.6601 0.3365 0.3708 0.062 Uiso calc R 1 . .
    H H5C 0.5496 0.3034 0.3401 0.062 Uiso calc R 1 . .
    C C6 0.8409(3) 0.35435(16) 0.31010(10) 0.0476(7) Uani d . 1 . .
    H H6A 0.8182 0.4077 0.3003 0.057 Uiso calc R 1 . .
    H H6B 0.9045 0.3321 0.2903 0.057 Uiso calc R 1 . .
    H H6C 0.8753 0.3569 0.3398 0.057 Uiso calc R 1 . .
    C C7 0.6571(3) 0.22143(16) 0.19344(8) 0.0440(7) Uani d . 1 . .
    H H7A 0.6124 0.2694 0.1843 0.053 Uiso calc R 1 . .
    H H7B 0.6003 0.1759 0.1909 0.053 Uiso calc R 1 . .
    H H7C 0.7309 0.2133 0.1746 0.053 Uiso calc R 1 . .
    C C8 0.8098(2) 0.10194(14) 0.23002(7) 0.0293(6) Uani d . 1 . .
    C C9 0.7269(2) 0.04236(14) 0.21939(7) 0.0316(6) Uani d . 1 . .
    H H9 0.6433 0.0432 0.2306 0.038 Uiso calc R 1 . .
    C C10 0.7653(2) -0.01925(14) 0.19210(8) 0.0346(6) Uani d . 1 . .
    C C11 0.8885(3) -0.01932(15) 0.17714(8) 0.0380(6) Uani d . 1 . .
    H H11 0.9167 -0.0617 0.1592 0.046 Uiso calc R 1 . .
    C C12 0.9715(2) 0.04068(16) 0.18757(8) 0.0386(6) Uani d . 1 . .
    H H12 1.0554 0.0397 0.1766 0.046 Uiso calc R 1 . .
    C C13 0.9320(2) 0.10269(15) 0.21418(7) 0.0339(6) Uani d . 1 . .
    H H13 0.9879 0.1447 0.2213 0.041 Uiso calc R 1 . .
    C C14 0.6721(3) -0.08216(16) 0.17965(9) 0.0494(8) Uani d . 1 . .
    H H14A 0.7167 -0.1264 0.1658 0.059 Uiso calc R 1 . .
    H H14B 0.6104 -0.0602 0.1591 0.059 Uiso calc R 1 . .
    H H14C 0.6283 -0.1009 0.2059 0.059 Uiso calc R 1 . .
    C C15 0.7974(2) 0.16412(14) 0.45766(8) 0.0325(6) Uani d . 1 . .
    C C16 0.7484(3) 0.01867(14) 0.45061(8) 0.0390(7) Uani d . 1 . .
    C C17 0.7067(3) 0.02656(17) 0.49684(9) 0.0549(8) Uani d . 1 . .
    H H17 0.6667 -0.0176 0.5101 0.066 Uiso calc R 1 . .
    C C18 0.7217(3) 0.09111(15) 0.52074(8) 0.0420(7) Uani d . 1 . .
    C C19 0.8654(3) -0.03424(16) 0.44798(10) 0.0569(8) Uani d . 1 . .
    H H19A 0.8435 -0.0878 0.4576 0.068 Uiso calc R 1 . .
    H H19B 0.9317 -0.0129 0.4670 0.068 Uiso calc R 1 . .
    H H19C 0.8959 -0.0359 0.4177 0.068 Uiso calc R 1 . .
    C C20 0.6454(3) -0.01520(17) 0.42148(10) 0.0532(8) Uani d . 1 . .
    H H20A 0.6238 -0.0686 0.4314 0.064 Uiso calc R 1 . .
    H H20B 0.6756 -0.0174 0.3912 0.064 Uiso calc R 1 . .
    H H20C 0.5704 0.0186 0.4230 0.064 Uiso calc R 1 . .
    C C21 0.6857(4) 0.09640(19) 0.56755(10) 0.0709(10) Uani d . 1 . .
    H H21A 0.6561 0.0447 0.5777 0.085 Uiso calc R 1 . .
    H H21B 0.6180 0.1354 0.5710 0.085 Uiso calc R 1 . .
    H H21C 0.7591 0.1127 0.5849 0.085 Uiso calc R 1 . .
    C C22 0.8055(2) 0.22713(14) 0.52939(8) 0.0331(6) Uani d . 1 . .
    C C23 0.7123(2) 0.27825(15) 0.54251(8) 0.0355(6) Uani d . 1 . .
    H H23 0.6288 0.2718 0.5317 0.043 Uiso calc R 1 . .
    C C24 0.7391(3) 0.33970(15) 0.57156(8) 0.0381(6) Uani d . 1 . .
    C C25 0.8616(3) 0.34748(16) 0.58649(8) 0.0425(7) Uani d . 1 . .
    H H25 0.8815 0.3887 0.6064 0.051 Uiso calc R 1 . .
    C C26 0.9557(3) 0.29648(17) 0.57300(8) 0.0464(7) Uani d . 1 . .
    H H26 1.0396 0.3033 0.5833 0.056 Uiso calc R 1 . .
    C C27 0.9278(3) 0.23536(16) 0.54441(8) 0.0403(7) Uani d . 1 . .
    H H27 0.9918 0.1997 0.5353 0.048 Uiso calc R 1 . .
    C C28 0.6363(3) 0.39498(17) 0.58604(10) 0.0541(8) Uani d . 1 . .
    H H28A 0.6659 0.4260 0.6111 0.065 Uiso calc R 1 . .
    H H28B 0.5617 0.3644 0.5945 0.065 Uiso calc R 1 . .
    H H28C 0.6144 0.4306 0.5619 0.065 Uiso calc R 1 . .
loop_
    _atom_site_aniso_label
    _atom_site_aniso_U_11
    _atom_site_aniso_U_22
    _atom_site_aniso_U_33
    _atom_site_aniso_U_12
    _atom_site_aniso_U_13
    _atom_site_aniso_U_23
    S1 0.0510(4) 0.0257(3) 0.0326(3) 0.0049(3) -0.0024(3) 0.0000(3)
    S2 0.0582(5) 0.0254(3) 0.0322(3) -0.0035(3) -0.0002(3) 0.0002(3)
    N1 0.0497(13) 0.0252(11) 0.0281(10) 0.0039(10) 0.0008(10) -0.0014(9)
    N2 0.0352(12) 0.0272(11) 0.0292(10) 0.0041(10) -0.0024(10) -0.0019(9)
    N3 0.0615(15) 0.0240(11) 0.0274(11) -0.0043(11) 0.0009(11) -0.0011(9)
    N4 0.0493(14) 0.0276(11) 0.0291(11) -0.0034(11) 0.0026(10) -0.0016(9)
    C1 0.0295(13) 0.0243(13) 0.0318(13) -0.0033(11) 0.0000(11) -0.0012(10)
    C2 0.0375(15) 0.0245(13) 0.0362(13) 0.0026(12) -0.0003(12) -0.0029(11)
    C3 0.0383(15) 0.0272(14) 0.0439(15) 0.0046(12) -0.0074(13) 0.0029(12)
    C4 0.0326(14) 0.0304(14) 0.0345(14) 0.0000(12) -0.0033(12) 0.0016(11)
    C5 0.0586(19) 0.0457(18) 0.0495(16) 0.0192(16) 0.0048(15) -0.0015(14)
    C6 0.0503(18) 0.0360(16) 0.0564(17) -0.0044(14) -0.0067(15) 0.0013(13)
    C7 0.0522(18) 0.0370(16) 0.0427(15) 0.0072(14) -0.0087(14) 0.0001(12)
    C8 0.0337(15) 0.0272(13) 0.0270(12) 0.0039(12) -0.0030(11) 0.0003(10)
    C9 0.0310(14) 0.0335(14) 0.0304(13) 0.0018(12) 0.0000(11) 0.0007(11)
    C10 0.0437(16) 0.0299(14) 0.0300(13) 0.0001(13) -0.0069(12) 0.0011(11)
    C11 0.0471(17) 0.0375(16) 0.0293(13) 0.0127(14) -0.0058(13) -0.0053(12)
    C12 0.0360(15) 0.0475(17) 0.0324(14) 0.0066(14) 0.0006(12) -0.0001(13)
    C13 0.0338(15) 0.0375(15) 0.0305(13) -0.0008(12) -0.0011(12) -0.0006(11)
    C14 0.061(2) 0.0392(16) 0.0475(16) -0.0060(15) -0.0062(15) -0.0059(13)
    C15 0.0375(15) 0.0285(14) 0.0316(13) 0.0011(12) -0.0027(11) -0.0003(11)
    C16 0.0558(18) 0.0235(14) 0.0378(15) -0.0044(13) 0.0016(14) 0.0008(11)
    C17 0.083(2) 0.0356(17) 0.0457(17) -0.0191(17) 0.0134(16) 0.0015(13)
    C18 0.0555(18) 0.0337(15) 0.0369(14) -0.0072(14) 0.0043(14) 0.0028(12)
    C19 0.067(2) 0.0353(17) 0.068(2) 0.0020(16) -0.0107(17) 0.0072(15)
    C20 0.060(2) 0.0351(16) 0.0645(19) -0.0108(15) -0.0136(16) 0.0014(14)
    C21 0.114(3) 0.054(2) 0.0451(17) -0.026(2) 0.0167(19) 0.0044(15)
    C22 0.0427(16) 0.0287(14) 0.0278(12) -0.0003(13) 0.0009(12) -0.0017(10)
    C23 0.0359(15) 0.0386(15) 0.0319(13) -0.0014(13) -0.0031(12) -0.0013(12)
    C24 0.0479(17) 0.0339(15) 0.0325(13) 0.0029(14) 0.0026(13) -0.0058(12)
    C25 0.0503(18) 0.0429(17) 0.0343(14) -0.0076(15) -0.0065(14) -0.0086(12)
    C26 0.0418(17) 0.0542(19) 0.0431(16) -0.0059(16) -0.0066(14) 0.0004(14)
    C27 0.0400(16) 0.0384(16) 0.0425(15) 0.0029(13) 0.0002(13) -0.0008(12)
    C28 0.0571(19) 0.0471(18) 0.0580(18) 0.0050(16) 0.0054(16) -0.0155(15)
_geom_special_details
;
All esds (except the esd in the dihedral angle between two l.s. planes) are
estimated using the full covariance matrix. The cell esds are taken into
account individually in the estimation of esds in distances, angles and
torsion angles; correlations between esds in cell parameters are only used
when they are defined by crystal symmetry. An approximate (isotropic)
treatment of cell esds is used for estimating esds involving l.s. planes.
;
loop_
    _geom_bond_atom_site_label_1
    _geom_bond_atom_site_label_2
    _geom_bond_site_symmetry_2
    _geom_bond_distance
    _geom_bond_publ_flag
    S1 C1 . 1.688(2) ?
    S2 C15 . 1.692(2) ?
    N1 C1 . 1.331(3) ?
    N1 C2 . 1.473(3) ?
    N1 H1N . 0.8800 ?
    N2 C1 . 1.373(3) ?
    N2 C4 . 1.425(3) ?
    N2 C8 . 1.443(3) ?
    N3 C15 . 1.329(3) ?
    N3 C16 . 1.478(3) ?
    N3 H3N . 0.8800 ?
    N4 C15 . 1.366(3) ?
    N4 C18 . 1.426(3) ?
    N4 C22 . 1.450(3) ?
    C2 C3 . 1.487(3) ?
    C2 C5 . 1.521(3) ?
    C2 C6 . 1.521(3) ?
    C3 C4 . 1.329(3) ?
    C3 H3 . 0.9500 ?
    C4 C7 . 1.493(3) ?
    C5 H5A . 0.9800 ?
    C5 H5B . 0.9800 ?
    C5 H5C . 0.9800 ?
    C6 H6A . 0.9800 ?
    C6 H6B . 0.9800 ?
    C6 H6C . 0.9800 ?
    C7 H7A . 0.9800 ?
    C7 H7B . 0.9800 ?
    C7 H7C . 0.9800 ?
    C8 C9 . 1.376(3) ?
    C8 C13 . 1.381(3) ?
    C9 C10 . 1.396(3) ?
    C9 H9 . 0.9500 ?
    C10 C11 . 1.382(4) ?
    C10 C14 . 1.501(3) ?
    C11 C12 . 1.380(3) ?
    C11 H11 . 0.9500 ?
    C12 C13 . 1.392(3) ?
    C12 H12 . 0.9500 ?
    C13 H13 . 0.9500 ?
    C14 H14A . 0.9800 ?
    C14 H14B . 0.9800 ?
    C14 H14C . 0.9800 ?
    C16 C17 . 1.487(4) ?
    C16 C20 . 1.520(4) ?
    C16 C19 . 1.531(4) ?
    C17 C18 . 1.324(4) ?
    C17 H17 . 0.9500 ?
    C18 C21 . 1.484(4) ?
    C19 H19A . 0.9800 ?
    C19 H19B . 0.9800 ?
    C19 H19C . 0.9800 ?
    C20 H20A . 0.9800 ?
    C20 H20B . 0.9800 ?
    C20 H20C . 0.9800 ?
    C21 H21A . 0.9800 ?
    C21 H21B . 0.9800 ?
    C21 H21C . 0.9800 ?
    C22 C23 . 1.372(3) ?
    C22 C27 . 1.381(3) ?
    C23 C24 . 1.396(3) ?
    C23 H23 . 0.9500 ?
    C24 C25 . 1.382(4) ?
    C24 C28 . 1.501(4) ?
    C25 C26 . 1.381(4) ?
    C25 H25 . 0.9500 ?
    C26 C27 . 1.386(4) ?
    C26 H26 . 0.9500 ?
    C27 H27 . 0.9500 ?
    C28 H28A . 0.9800 ?
    C28 H28B . 0.9800 ?
    C28 H28C . 0.9800 ?
loop_
    _geom_angle_atom_site_label_1
    _geom_angle_atom_site_label_2
    _geom_angle_atom_site_label_3
    _geom_angle_site_symmetry_1
    _geom_angle_site_symmetry_3
    _geom_angle
    _geom_angle_publ_flag
    C1 N1 C2 . . 126.47(19) ?
    C1 N1 H1N . . 116.8 ?
    C2 N1 H1N . . 116.8 ?
    C1 N2 C4 . . 121.07(19) ?
    C1 N2 C8 . . 118.86(19) ?
    C4 N2 C8 . . 119.99(18) ?
    C15 N3 C16 . . 128.0(2) ?
    C15 N3 H3N . . 116.0 ?
    C16 N3 H3N . . 116.0 ?
    C15 N4 C18 . . 120.7(2) ?
    C15 N4 C22 . . 120.1(2) ?
    C18 N4 C22 . . 119.22(19) ?
    N1 C1 N2 . . 117.0(2) ?
    N1 C1 S1 . . 121.21(17) ?
    N2 C1 S1 . . 121.80(17) ?
    N1 C2 C3 . . 107.76(19) ?
    N1 C2 C5 . . 107.5(2) ?
    C3 C2 C5 . . 112.3(2) ?
    N1 C2 C6 . . 108.8(2) ?
    C3 C2 C6 . . 110.9(2) ?
    C5 C2 C6 . . 109.4(2) ?
    C4 C3 C2 . . 123.1(2) ?
    C4 C3 H3 . . 118.4 ?
    C2 C3 H3 . . 118.4 ?
    C3 C4 N2 . . 119.3(2) ?
    C3 C4 C7 . . 124.2(2) ?
    N2 C4 C7 . . 116.5(2) ?
    C2 C5 H5A . . 109.5 ?
    C2 C5 H5B . . 109.5 ?
    H5A C5 H5B . . 109.5 ?
    C2 C5 H5C . . 109.5 ?
    H5A C5 H5C . . 109.5 ?
    H5B C5 H5C . . 109.5 ?
    C2 C6 H6A . . 109.5 ?
    C2 C6 H6B . . 109.5 ?
    H6A C6 H6B . . 109.5 ?
    C2 C6 H6C . . 109.5 ?
    H6A C6 H6C . . 109.5 ?
    H6B C6 H6C . . 109.5 ?
    C4 C7 H7A . . 109.5 ?
    C4 C7 H7B . . 109.5 ?
    H7A C7 H7B . . 109.5 ?
    C4 C7 H7C . . 109.5 ?
    H7A C7 H7C . . 109.5 ?
    H7B C7 H7C . . 109.5 ?
    C9 C8 C13 . . 121.5(2) ?
    C9 C8 N2 . . 119.4(2) ?
    C13 C8 N2 . . 119.2(2) ?
    C8 C9 C10 . . 120.1(2) ?
    C8 C9 H9 . . 119.9 ?
    C10 C9 H9 . . 119.9 ?
    C11 C10 C9 . . 118.3(2) ?
    C11 C10 C14 . . 122.4(2) ?
    C9 C10 C14 . . 119.3(2) ?
    C12 C11 C10 . . 121.6(2) ?
    C12 C11 H11 . . 119.2 ?
    C10 C11 H11 . . 119.2 ?
    C11 C12 C13 . . 119.9(2) ?
    C11 C12 H12 . . 120.1 ?
    C13 C12 H12 . . 120.1 ?
    C8 C13 C12 . . 118.7(2) ?
    C8 C13 H13 . . 120.7 ?
    C12 C13 H13 . . 120.7 ?
    C10 C14 H14A . . 109.5 ?
    C10 C14 H14B . . 109.5 ?
    H14A C14 H14B . . 109.5 ?
    C10 C14 H14C . . 109.5 ?
    H14A C14 H14C . . 109.5 ?
    H14B C14 H14C . . 109.5 ?
    N3 C15 N4 . . 117.6(2) ?
    N3 C15 S2 . . 120.77(18) ?
    N4 C15 S2 . . 121.60(18) ?
    N3 C16 C17 . . 107.7(2) ?
    N3 C16 C20 . . 108.3(2) ?
    C17 C16 C20 . . 112.2(2) ?
    N3 C16 C19 . . 109.3(2) ?
    C17 C16 C19 . . 110.0(2) ?
    C20 C16 C19 . . 109.3(2) ?
    C18 C17 C16 . . 124.3(2) ?
    C18 C17 H17 . . 117.9 ?
    C16 C17 H17 . . 117.9 ?
    C17 C18 N4 . . 120.0(2) ?
    C17 C18 C21 . . 123.5(3) ?
    N4 C18 C21 . . 116.6(2) ?
    C16 C19 H19A . . 109.5 ?
    C16 C19 H19B . . 109.5 ?
    H19A C19 H19B . . 109.5 ?
    C16 C19 H19C . . 109.5 ?
    H19A C19 H19C . . 109.5 ?
    H19B C19 H19C . . 109.5 ?
    C16 C20 H20A . . 109.5 ?
    C16 C20 H20B . . 109.5 ?
    H20A C20 H20B . . 109.5 ?
    C16 C20 H20C . . 109.5 ?
    H20A C20 H20C . . 109.5 ?
    H20B C20 H20C . . 109.5 ?
    C18 C21 H21A . . 109.5 ?
    C18 C21 H21B . . 109.5 ?
    H21A C21 H21B . . 109.5 ?
    C18 C21 H21C . . 109.5 ?
    H21A C21 H21C . . 109.5 ?
    H21B C21 H21C . . 109.5 ?
    C23 C22 C27 . . 120.9(2) ?
    C23 C22 N4 . . 119.8(2) ?
    C27 C22 N4 . . 119.2(2) ?
    C22 C23 C24 . . 120.6(2) ?
    C22 C23 H23 . . 119.7 ?
    C24 C23 H23 . . 119.7 ?
    C25 C24 C23 . . 118.1(2) ?
    C25 C24 C28 . . 121.6(2) ?
    C23 C24 C28 . . 120.3(2) ?
    C26 C25 C24 . . 121.3(2) ?
    C26 C25 H25 . . 119.3 ?
    C24 C25 H25 . . 119.3 ?
    C25 C26 C27 . . 120.0(3) ?
    C25 C26 H26 . . 120.0 ?
    C27 C26 H26 . . 120.0 ?
    C22 C27 C26 . . 119.0(3) ?
    C22 C27 H27 . . 120.5 ?
    C26 C27 H27 . . 120.5 ?
    C24 C28 H28A . . 109.5 ?
    C24 C28 H28B . . 109.5 ?
    H28A C28 H28B . . 109.5 ?
    C24 C28 H28C . . 109.5 ?
    H28A C28 H28C . . 109.5 ?
    H28B C28 H28C . . 109.5 ?
loop_
    _geom_torsion_atom_site_label_1
    _geom_torsion_atom_site_label_2
    _geom_torsion_atom_site_label_3
    _geom_torsion_atom_site_label_4
    _geom_torsion_site_symmetry_1
    _geom_torsion_site_symmetry_2
    _geom_torsion_site_symmetry_3
    _geom_torsion_site_symmetry_4
    _geom_torsion
    _geom_torsion_publ_flag
    C2 N1 C1 N2 . . . . -12.6(4) ?
    C2 N1 C1 S1 . . . . 168.88(18) ?
    C4 N2 C1 N1 . . . . -7.6(3) ?
    C8 N2 C1 N1 . . . . 175.5(2) ?
    C4 N2 C1 S1 . . . . 170.90(17) ?
    C8 N2 C1 S1 . . . . -6.0(3) ?
    C1 N1 C2 C3 . . . . 25.6(3) ?
    C1 N1 C2 C5 . . . . 146.8(2) ?
    C1 N1 C2 C6 . . . . -94.7(3) ?
    N1 C2 C3 C4 . . . . -21.0(3) ?
    C5 C2 C3 C4 . . . . -139.2(3) ?
    C6 C2 C3 C4 . . . . 98.0(3) ?
    C2 C3 C4 N2 . . . . 5.3(4) ?
    C2 C3 C4 C7 . . . . -175.9(2) ?
    C1 N2 C4 C3 . . . . 11.0(3) ?
    C8 N2 C4 C3 . . . . -172.1(2) ?
    C1 N2 C4 C7 . . . . -167.8(2) ?
    C8 N2 C4 C7 . . . . 9.1(3) ?
    C1 N2 C8 C9 . . . . 94.8(3) ?
    C4 N2 C8 C9 . . . . -82.2(3) ?
    C1 N2 C8 C13 . . . . -85.9(3) ?
    C4 N2 C8 C13 . . . . 97.1(3) ?
    C13 C8 C9 C10 . . . . 0.1(4) ?
    N2 C8 C9 C10 . . . . 179.3(2) ?
    C8 C9 C10 C11 . . . . 1.4(3) ?
    C8 C9 C10 C14 . . . . -177.9(2) ?
    C9 C10 C11 C12 . . . . -1.8(4) ?
    C14 C10 C11 C12 . . . . 177.4(2) ?
    C10 C11 C12 C13 . . . . 0.8(4) ?
    C9 C8 C13 C12 . . . . -1.2(4) ?
    N2 C8 C13 C12 . . . . 179.5(2) ?
    C11 C12 C13 C8 . . . . 0.8(3) ?
    C16 N3 C15 N4 . . . . -5.1(4) ?
    C16 N3 C15 S2 . . . . 176.2(2) ?
    C18 N4 C15 N3 . . . . -6.2(4) ?
    C22 N4 C15 N3 . . . . 172.5(2) ?
    C18 N4 C15 S2 . . . . 172.50(19) ?
    C22 N4 C15 S2 . . . . -8.8(3) ?
    C15 N3 C16 C17 . . . . 13.6(4) ?
    C15 N3 C16 C20 . . . . 135.1(3) ?
    C15 N3 C16 C19 . . . . -105.9(3) ?
    N3 C16 C17 C18 . . . . -12.5(4) ?
    C20 C16 C17 C18 . . . . -131.6(3) ?
    C19 C16 C17 C18 . . . . 106.6(3) ?
    C16 C17 C18 N4 . . . . 3.8(5) ?
    C16 C17 C18 C21 . . . . -176.6(3) ?
    C15 N4 C18 C17 . . . . 6.8(4) ?
    C22 N4 C18 C17 . . . . -171.9(3) ?
    C15 N4 C18 C21 . . . . -172.8(3) ?
    C22 N4 C18 C21 . . . . 8.5(4) ?
    C15 N4 C22 C23 . . . . 100.7(3) ?
    C18 N4 C22 C23 . . . . -80.6(3) ?
    C15 N4 C22 C27 . . . . -83.1(3) ?
    C18 N4 C22 C27 . . . . 95.6(3) ?
    C27 C22 C23 C24 . . . . -0.2(4) ?
    N4 C22 C23 C24 . . . . 175.8(2) ?
    C22 C23 C24 C25 . . . . 0.2(4) ?
    C22 C23 C24 C28 . . . . -179.5(2) ?
    C23 C24 C25 C26 . . . . 0.4(4) ?
    C28 C24 C25 C26 . . . . -179.9(3) ?
    C24 C25 C26 C27 . . . . -0.9(4) ?
    C23 C22 C27 C26 . . . . -0.2(4) ?
    N4 C22 C27 C26 . . . . -176.4(2) ?
    C25 C26 C27 C22 . . . . 0.8(4) ?
loop_
    _geom_hbond_atom_site_label_D
    _geom_hbond_atom_site_label_H
    _geom_hbond_atom_site_label_A
    _geom_hbond_site_symmetry_A
    _geom_hbond_distance_DH
    _geom_hbond_distance_HA
    _geom_hbond_distance_DA
    _geom_hbond_angle_DHA
    N1 H1N S2 . 0.88 2.62 3.419(2) 151
    N3 H3N S1 . 0.88 2.60 3.447(2) 163
