# Supplementary material for: 4,4,6-Trimethyl-1-(3-methyl­phen­yl)-3,4-dihydro­pyrimidine-2(1H)-thione
Source: Acta Crystallogr Sect E Struct Rep Online. 2010 Feb 13;66(Pt 3):o635. doi: 10.1107/S1600536810004708 (PMC2983710; doi:10.1107/S1600536810004708)
Supplement: Supplementary file 2 [file e-66-0o635-Isup2.hkl]

#
# h,k,l, Fc-squared, Fo-squared, sigma(Fo-squared) and status flag
#
data_I
_shelx_title ' Compound X'
_shelx_refln_list_code          4
_shelx_F_calc_maximum      333.54
_exptl_crystal_F_000      2112.00
_reflns_d_resolution_high  0.8302
 
loop_
 _symmetry_equiv_pos_as_xyz
 'x, y, z'
 '-x+1/2, -y, z+1/2'
 'x+1/2, -y+1/2, -z'
 '-x, y+1/2, -z+1/2'
 '-x, -y, -z'
 'x-1/2, y, -z-1/2'
 '-x-1/2, y-1/2, z'
 'x, -y-1/2, z-1/2'
 
_cell_length_a    10.5904
_cell_length_b    16.9189
_cell_length_c    30.5713
_cell_angle_alpha  90.000
_cell_angle_beta   90.000
_cell_angle_gamma  90.000
 
_shelx_F_squared_multiplier     1.000
 
loop_
 _refln_index_h
 _refln_index_k
 _refln_index_l
 _refln_F_squared_calc
 _refln_F_squared_meas
 _refln_F_squared_sigma
 _refln_observed_status
   4   0   0      782.83      659.32     26.89 o
   6   0   0     2329.01     2066.64     69.76 o
   8   0   0      565.26      445.80     49.39 o
  10   0   0     2872.15     3240.55    188.42 o
  12   0   0      110.34       97.80     58.35 o
   4   1   0     1700.72     1841.87     38.14 o
   6   1   0     1203.82     1288.17     29.01 o
   8   1   0     1507.08     1492.73     49.88 o
  10   1   0      188.04      208.96     32.60 o
  12   1   0      370.38      512.95     73.19 o
   4   2   0     2245.31     2155.64     44.99 o
   6   2   0      630.84      699.26     23.47 o
   8   2   0     2680.43     2695.65     83.78 o
  10   2   0       31.62       -6.52     38.96 o
  12   2   0        9.60        0.00     16.30 o
   2   3   0     2289.63     2402.25     47.43 o
   4   3   0     4374.82     4616.89     87.86 o
   6   3   0      238.24      263.40     18.42 o
   8   3   0      209.95      255.58     29.67 o
  10   3   0        9.15      -42.22     42.54 o
  12   3   0       29.37       11.57     50.69 o
   0   4   0     9709.36    10549.01    257.05 o
   2   4   0       13.20       16.30     11.41 o
   4   4   0      101.32      125.02     11.74 o
   6   4   0       62.29       34.23     16.46 o
   8   4   0       14.33       55.26     38.96 o
  10   4   0      159.49      105.95     45.80 o
  12   4   0      138.98      104.32     50.37 o
   2   5   0       70.34       22.66     13.04 o
   4   5   0     5118.67     5310.44     88.18 o
   6   5   0     6263.59     6084.03    163.81 o
   8   5   0     9254.60     9688.22    397.39 o
  10   5   0     1083.77     1120.12     83.78 o
   0   6   0    10504.70    10342.82    254.60 o
   2   6   0        2.98       12.88     13.04 o
   4   6   0    15198.58    15958.39    244.82 o
   6   6   0    13360.06    13869.26    256.72 o
   8   6   0     2702.07     2567.20    151.42 o
  10   6   0      478.35      480.52     63.73 o
  12   6   0      273.57      319.80     65.04 o
   2   7   0    20924.47    21007.23    351.10 o
   4   7   0     1273.04     1373.58     38.96 o
   6   7   0      771.16      842.69     35.21 o
   8   7   0       82.08      180.76     51.02 o
   0   8   0     2566.50     2641.37     82.97 o
   2   8   0      569.33      634.71     24.45 o
   4   8   0     1810.74     1986.61     50.37 o
   6   8   0      187.68      144.74     29.18 o
   8   8   0      186.28       63.24     43.68 o
   2   9   0        0.27       14.67     17.93 o
   4   9   0      734.40      769.35     35.86 o
   6   9   0      150.93      161.69     33.90 o
   8   9   0      329.76      423.96     59.82 o
   0  10   0      383.16      396.08     35.37 o
   2  10   0       87.06       52.16     22.82 o
   4  10   0      657.21      644.82     34.88 o
   6  10   0      758.54      642.86     36.84 o
   8  10   0      271.91      350.93     77.10 o
  10  10   0      133.15      198.53     75.14 o
   2  11   0    23574.97    23922.43    499.59 o
   4  11   0    14845.57    14856.21    324.85 o
   6  11   0       86.54      118.82     32.60 o
   8  11   0      132.92      126.81     58.19 o
   0  12   0    20249.85    20230.38    700.56 o
   2  12   0     7772.74     7910.57    222.65 o
   4  12   0     2953.18     3001.43    106.11 o
   6  12   0      827.75      794.12     50.04 o
   2  13   0     3934.79     3895.79    136.10 o
   4  13   0     3785.24     3931.16    131.70 o
   6  13   0      327.87      344.90     70.41 o
   8  13   0      181.33      256.88     55.58 o
   0  14   0      959.82     1061.44     86.88 o
   2  14   0       10.41      -46.70     31.13 o
   4  14   0       66.09       52.16     29.18 o
   6  14   0      133.07      173.27     63.73 o
   2  15   0       47.19       83.29     37.65 o
   4  15   0       13.07       53.95     34.39 o
   6  15   0      255.36      337.40     45.97 o
   0  16   0    13119.69    14021.82    545.06 o
   2  16   0     6012.85     6287.29    198.53 o
   4  16   0     1966.34     1887.18    140.34 o
   6  16   0      503.47      511.16     58.35 o
   2  17   0     3126.83     3108.68    193.64 o
   4  17   0      906.21      929.08    105.79 o
   6  17   0     3537.20     3931.16    187.28 o
   0  18   0      686.13      844.98     93.89 o
   4  19   0        0.69       19.72     66.99 o
   2  20   0       55.75      -66.50     71.72 o
   1   1   1        2.19        3.16      8.07 o
   2   1   1    22473.74    21398.92    318.99 o
   3   1   1     3213.37     3543.78     47.60 o
   4   1   1       35.77       39.04      7.45 o
   5   1   1        2.30       28.16      7.12 o
   6   1   1      140.62      143.40     12.14 o
   7   1   1       43.46       75.91      9.22 o
   8   1   1        3.43       15.07     11.85 o
   9   1   1       84.74       48.06     13.77 o
  10   1   1      334.19      362.51     26.23 o
  11   1   1       87.75       59.62     29.29 o
  12   1   1       26.26       31.57     37.55 o
   3   2   1    27927.12    25625.79    281.60 o
   4   2   1     4725.62     4525.39     63.27 o
   5   2   1     2116.04     1881.89     29.68 o
   6   2   1      262.71      308.61     15.57 o
   7   2   1       54.33       73.73      8.54 o
   8   2   1       27.24       45.94     12.79 o
   9   2   1      627.26      616.74     41.56 o
  10   2   1      219.21      225.78     46.21 o
  11   2   1       55.80       59.66     31.11 o
  12   2   1       93.70      154.68     52.16 o
   1   3   1     3300.09     3183.38     48.29 o
   2   3   1     1921.49     2011.97     28.18 o
   3   3   1    12047.93    11926.81    130.98 o
   4   3   1     3126.42     3223.30     43.70 o
   5   3   1     7212.18     7069.24     97.62 o
   6   3   1     1953.61     1961.09     36.61 o
   7   3   1     3232.20     3366.65     62.40 o
   8   3   1      875.80      842.69     36.39 o
   9   3   1     1418.90     1474.40     54.22 o
  10   3   1      140.22      190.17     31.49 o
  11   3   1       72.15       66.50     42.22 o
  12   3   1      165.51      186.27     37.33 o
   0   4   1     2136.60     2486.03     48.25 o
   1   4   1    10953.33    11413.04    224.28 o
   2   4   1     3685.09     3628.39     48.12 o
   3   4   1      762.32      732.82     15.44 o
   4   4   1     4906.97     4853.17     59.64 o
   5   4   1        1.36       14.51     11.33 o
   6   4   1     2171.52     2002.47     40.72 o
   7   4   1        2.66       -8.83     27.71 o
   8   4   1        0.13       31.73     32.52 o
   9   4   1      357.77      293.92     36.76 o
  10   4   1      264.90      373.92     50.04 o
  11   4   1       66.69       26.99     39.77 o
  12   4   1       11.28      -41.56     37.22 o
   1   5   1      863.23      857.90     16.71 o
   2   5   1     1182.98     1190.22     19.71 o
   3   5   1       45.79       86.48      9.81 o
   4   5   1      185.85      170.99     16.30 o
   5   5   1     1300.64     1473.00     44.91 o
   6   5   1      140.52      200.15     17.60 o
   7   5   1     2316.66     2214.36     72.54 o
   8   5   1      462.23      489.04     37.79 o
   9   5   1      279.02      175.11     22.07 o
  10   5   1      391.22      324.20     52.32 o
  11   5   1      102.88      111.00     47.60 o
  12   5   1       44.04       60.15     56.89 o
   0   6   1      210.10      180.76     16.30 o
   1   6   1       14.55       -4.10     10.37 o
   2   6   1       78.15       63.52     10.68 o
   3   6   1       40.39       59.11     10.37 o
   4   6   1     1508.33     1501.56     25.36 o
   5   6   1       37.53       32.73     10.59 o
   6   6   1      123.52      162.12     13.82 o
   7   6   1      300.53      286.48     31.28 o
   8   6   1      120.36       83.77     34.47 o
   9   6   1        2.56       14.88     29.42 o
  10   6   1      217.34      283.96     41.60 o
  11   6   1      173.03      108.45     38.43 o
  12   6   1        3.54      -49.70     37.26 o
   1   7   1     3830.34     3829.21     51.13 o
   2   7   1      684.09      696.17     18.09 o
   3   7   1     9808.02    10184.34    140.42 o
   4   7   1        4.88        2.74     11.02 o
   5   7   1       16.58      -12.69      9.68 o
   6   7   1      387.15      414.02     23.22 o
   7   7   1      990.61      940.97     39.28 o
   8   7   1     1655.93     1496.36    184.68 o
  11   7   1        5.09       38.36     49.88 o
   0   8   1     7751.19     7903.40    143.60 o
   1   8   1     2548.35     2540.87     42.79 o
   2   8   1       29.44       46.82     21.11 o
   3   8   1      978.44      925.41     22.59 o
   4   8   1     8444.17     8891.07    118.48 o
   5   8   1     2010.93     2178.47     52.73 o
   6   8   1      469.30      440.68     21.99 o
   7   8   1        1.63       25.22     16.82 o
   8   8   1      205.50      158.85     32.56 o
  10   8   1      340.91      393.71     49.08 o
  11   8   1      217.91      243.81     44.90 o
   1   9   1        2.56        2.48     11.39 o
   2   9   1      789.95      764.77     20.51 o
   3   9   1       57.22       36.47     12.62 o
   4   9   1      794.87      803.50     25.87 o
   5   9   1       37.02       38.96     16.19 o
   6   9   1      131.84      218.17     26.81 o
   7   9   1       17.27       -5.72     17.23 o
   8   9   1      140.19      188.26     49.39 o
  11   9   1       33.38       27.58     43.68 o
   0  10   1     1050.79      948.97     34.88 o
   1  10   1      576.85      582.18     19.94 o
   2  10   1      212.64      194.33     35.21 o
   3  10   1      146.71      184.95     17.81 o
   4  10   1     1643.77     1521.07     37.86 o
   5  10   1     1960.81     2027.06     58.19 o
   6  10   1      145.28      187.91     25.39 o
   7  10   1      630.27      628.56     32.07 o
   8  10   1      279.20      293.74     42.52 o
  11  10   1       21.57       52.16     68.30 o
   1  11   1       46.07       60.48     16.49 o
   2  11   1     4764.63     4803.80     86.79 o
   3  11   1       34.65       -0.24     17.90 o
   4  11   1     2407.80     2490.79     52.65 o
   5  11   1       47.31      112.82     62.84 o
   6  11   1      338.51      273.03     37.08 o
   7  11   1      717.00      637.69     49.39 o
   8  11   1      297.39      288.83     63.08 o
   0  12   1     2762.01     2579.59     94.38 o
   1  12   1      315.23      279.82     40.34 o
   2  12   1     2554.41     2774.29     70.64 o
   3  12   1     2088.35     2145.30     89.73 o
   4  12   1      133.44      157.46     23.34 o
   5  12   1      338.00      374.10     32.03 o
   6  12   1        2.85      -15.50     42.46 o
   7  12   1      154.67      131.45     64.47 o
   8  12   1      561.70      444.17     73.19 o
   1  13   1      989.72     1072.64     88.51 o
   2  13   1      131.81      121.91     25.67 o
   3  13   1      925.72      984.95     40.27 o
   4  13   1      102.35      155.77     33.15 o
   5  13   1     1018.90     1027.42     43.01 o
   6  13   1     1005.78      947.58     52.35 o
   7  13   1      449.00      441.64     90.30 o
   8  13   1        1.10       60.15     53.79 o
   9  13   1       16.63       -4.89     50.69 o
   0  14   1     3204.68     3176.49    113.77 o
   1  14   1     5377.56     5313.52    116.52 o
   2  14   1     2996.64     3028.30     76.89 o
   3  14   1     1662.56     1593.59     55.79 o
   4  14   1      297.93      300.02     51.43 o
   5  14   1     1203.22     1146.50    180.03 o
   6  14   1       11.40        1.49     39.15 o
   7  14   1        0.15       -8.15     39.28 o
   1  15   1      459.82      480.05     90.46 o
   2  15   1       13.19       43.12     54.69 o
   3  15   1      360.89      334.46     31.62 o
   4  15   1       86.31      156.64     66.67 o
   5  15   1       38.01       55.74     47.43 o
   6  15   1       27.48        7.60     31.52 o
   0  16   1     2849.49     3117.65    121.76 o
   1  16   1       23.89       -2.43     60.88 o
   2  16   1     1923.70     1910.24     86.07 o
   3  16   1        1.09       13.29     47.31 o
   4  16   1     1730.07     1766.40     91.60 o
   5  16   1       49.34       58.84     48.90 o
   6  16   1      211.20      169.02     49.78 o
   7  16   1      217.50      156.10     44.92 o
   1  17   1      159.66       83.29     78.08 o
   2  17   1      755.53      789.56     63.57 o
   3  17   1       20.87       34.23     55.26 o
   4  17   1      159.38      210.58     50.44 o
   5  17   1       94.12       87.69     40.91 o
   6  17   1        5.35       50.53     50.53 o
   0  18   1      167.42      242.87     84.27 o
   1  18   1      206.92      197.39     60.15 o
   2  18   1       17.23       34.30     43.19 o
   3  18   1      293.17      207.23     72.86 o
   4  18   1      379.37      297.14     77.91 o
   1  19   1      148.70       40.75     43.85 o
   2  19   1        7.98      -27.55     44.01 o
   3  19   1        2.71      -23.72     40.22 o
   4  19   1       49.41       81.68     40.14 o
   0  20   1        5.31       50.53     66.50 o
   1  20   1       26.18       17.93     60.31 o
   2  20   1      111.53       87.69     74.82 o
   2   0   2      845.75      796.40     31.95 o
   3   0   2     3380.52     3144.70    126.81 o
   4   0   2      322.04      276.61     17.44 o
   5   0   2    10847.33    10682.18    183.53 o
   6   0   2       89.53       84.76     11.08 o
   7   0   2        0.19       -1.63     13.20 o
   8   0   2       33.74       11.57     13.20 o
   9   0   2     1064.06     1101.37     40.26 o
  10   0   2       11.06      -12.88     25.75 o
  11   0   2      476.36      520.29     42.38 o
  12   0   2       68.73      120.62     54.93 o
   3   1   2    36096.63    34758.20    433.11 o
   4   1   2     1812.29     1929.87     46.13 o
   5   1   2     3166.09     3314.04     60.24 o
   6   1   2      157.61      142.56      8.49 o
   7   1   2      716.43      629.84     15.00 o
   8   1   2      275.87      252.02     14.47 o
   9   1   2        3.27       21.19     19.56 o
  10   1   2      282.99      216.00     25.67 o
  11   1   2      100.76      136.69     27.72 o
  12   1   2       28.00       56.52     35.26 o
   2   2   2    11595.75    11025.24    142.36 o
   3   2   2     3166.64     3037.60     71.23 o
   4   2   2      599.61      503.77     29.99 o
   5   2   2      108.04      113.56      9.91 o
   6   2   2      339.28      219.35     15.16 o
   7   2   2       34.57       20.14      8.63 o
   8   2   2      203.19      165.39     14.28 o
   9   2   2        6.27        9.02     17.69 o
  10   2   2      118.00       56.49     51.34 o
  11   2   2        8.53      -44.35     29.57 o
  12   2   2        1.25      -58.68     39.12 o
   1   3   2     1046.99     1004.71     18.90 o
   2   3   2   111248.24   104292.05   3285.53 o
   3   3   2      737.53      614.96     13.36 o
   4   3   2    13284.93    12197.08    132.37 o
   5   3   2       13.93       27.13     12.22 o
   6   3   2      205.22      301.18     12.76 o
   7   3   2       69.95       44.79     24.53 o
   8   3   2     3784.12     3793.18     90.15 o
   9   3   2      240.41      273.61     19.75 o
  10   3   2     1056.24      999.34     84.27 o
  11   3   2      286.96      186.14     53.95 o
  12   3   2        8.80       -8.13     31.30 o
   0   4   2    14195.11    13547.83    225.59 o
   1   4   2     3568.59     3510.21     47.37 o
   2   4   2     1962.99     1868.08     40.18 o
   3   4   2       33.01       34.72      8.07 o
   4   4   2     8732.49     8921.24    102.46 o
   5   4   2     1329.16     1385.68     23.81 o
   6   4   2     2270.87     2244.72     40.62 o
   7   4   2        0.48       -3.34     13.95 o
   8   4   2      768.72      642.86     57.37 o
   9   4   2      430.97      421.27     29.01 o
  10   4   2      268.44      278.04     43.93 o
  11   4   2      620.88      627.02     60.31 o
  12   4   2       79.06       63.90     34.21 o
   1   5   2     2829.39     2744.07     38.90 o
   2   5   2     2787.35     2900.62     39.94 o
   3   5   2    17009.70    16897.21    210.10 o
   4   5   2     1171.64     1275.27     30.24 o
   5   5   2      229.02      210.95     11.17 o
   6   5   2      331.57      322.24     15.84 o
   7   5   2     3679.23     3889.80     96.67 o
   8   5   2        2.65       66.81     24.97 o
   9   5   2      108.88       93.07     53.79 o
  10   5   2      330.64      358.19     40.22 o
  11   5   2      269.90      329.35     43.94 o
  12   5   2       57.72      152.24     46.29 o
   0   6   2      168.74      174.24     15.97 o
   1   6   2       34.83       58.97     10.49 o
   2   6   2       55.25       65.39      9.81 o
   3   6   2        5.04       17.55      9.86 o
   4   6   2       18.63       14.25      8.61 o
   5   6   2     1191.87     1207.03     21.84 o
   6   6   2      142.81      141.99     13.20 o
   7   6   2      113.16      145.11     31.62 o
   8   6   2        9.83       21.52     33.50 o
   9   6   2     1895.29     1887.44     85.74 o
  10   6   2       36.38       64.07     33.63 o
  11   6   2      481.42      699.26     79.05 o
  12   6   2        0.09       46.79     37.98 o
   1   7   2     6194.84     6441.81     84.68 o
   2   7   2      221.38      234.45     16.06 o
   3   7   2     4747.29     4584.14     61.83 o
   4   7   2        0.11       -8.39     10.97 o
   5   7   2       93.74       98.61     11.35 o
   6   7   2        7.20        4.92     19.40 o
   7   7   2     2856.94     2932.40     82.98 o
   8   7   2      499.78      491.55     40.91 o
   9   7   2      189.29      101.06     50.37 o
  10   7   2       63.96      105.95     59.00 o
  11   7   2      270.93      328.47     54.20 o
   0   8   2    16221.70    15917.64    275.14 o
   1   8   2        2.11        5.87     15.40 o
   2   8   2     2982.41     2774.67     43.52 o
   3   8   2      142.56      170.53     26.89 o
   4   8   2     1287.41     1268.26     25.36 o
   5   8   2       37.80       50.41     17.77 o
   6   8   2      906.70      824.84     28.98 o
   7   8   2      435.16      402.44     63.41 o
   8   8   2      158.05       94.55     33.16 o
  10   8   2      539.25      601.23     54.46 o
   1   9   2       68.80      104.67     34.96 o
   2   9   2     8083.28     8041.54    110.01 o
   3   9   2      231.25      245.80     15.64 o
   4   9   2     2485.20     2394.72     48.84 o
   5   9   2      422.78      436.26     37.16 o
   6   9   2      604.31      542.50     25.69 o
   7   9   2      243.00      209.51     43.85 o
   8   9   2      240.37      248.38     28.65 o
  11   9   2       47.15       61.94     65.52 o
   0  10   2     2074.93     2030.13     50.86 o
   1  10   2      970.81      842.18     23.97 o
   2  10   2      224.22      245.44     57.78 o
   3  10   2      994.97     1025.48     30.16 o
   4  10   2     2832.65     2898.15     71.64 o
   5  10   2     2678.15     2539.42     57.68 o
   6  10   2      597.33      568.46     24.54 o
   7  10   2      964.80      912.81     53.71 o
   8  10   2      337.50      334.75     43.49 o
  11  10   2       34.96       37.31     48.12 o
   1  11   2     1303.40     1299.19     36.34 o
   2  11   2      247.49      264.59     21.31 o
   3  11   2     1176.07     1098.68     34.06 o
   4  11   2        6.74       12.19     22.66 o
   5  11   2      888.96      821.07     45.07 o
   6  11   2        1.76       48.90     29.18 o
   7  11   2       36.61       42.94     35.85 o
   8  11   2        7.17       -8.15     52.32 o
   0  12   2     2080.39     1954.34     78.56 o
   1  12   2     3982.83     4111.38     91.33 o
   2  12   2     1490.29     1499.42     50.04 o
   3  12   2      902.82      917.43     54.60 o
   4  12   2      823.22      899.90     46.48 o
   5  12   2     3007.43     2958.75     76.04 o
   6  12   2        0.10      -48.17     40.75 o
   7  12   2      629.25      561.69     82.31 o
   8  12   2       13.27       40.75     60.31 o
   1  13   2     1138.88     1139.40     43.31 o
   2  13   2        1.35      -32.66     21.77 o
   3  13   2     2581.75     2633.20     67.37 o
   4  13   2       18.79       37.21     27.64 o
   5  13   2      495.07      512.14     34.86 o
   6  13   2      711.38      652.92     92.66 o
   7  13   2      127.49      216.56     52.81 o
   8  13   2      120.84      114.42     57.05 o
   9  13   2        2.21      -50.53     73.51 o
   0  14   2     3511.11     3628.48    126.49 o
   1  14   2       13.22       51.65     32.52 o
   2  14   2     1195.33     1195.83     45.41 o
   3  14   2       11.60      -31.23     32.44 o
   4  14   2     2418.49     2525.49     70.24 o
   5  14   2       52.66       69.62     32.67 o
   6  14   2     2170.88     2126.69     67.12 o
   7  14   2       42.90       37.27     82.88 o
   1  15   2      180.19      115.43     36.72 o
   2  15   2      877.94      966.41     43.94 o
   3  15   2       82.83       84.95     45.58 o
   4  15   2      792.21      876.33     98.04 o
   5  15   2        0.19      -52.04     34.69 o
   6  15   2       10.44       39.31     52.97 o
   0  16   2      233.29      212.39     73.02 o
   1  16   2      598.29      631.77     37.33 o
   2  16   2      186.06      191.59     31.01 o
   3  16   2       51.94       56.30     58.03 o
   4  16   2      839.43      844.64     67.70 o
   5  16   2      442.32      445.02     53.88 o
   6  16   2      431.19      473.51     86.06 o
   7  16   2      235.32      171.15     47.60 o
   1  17   2     1157.63      968.00     72.45 o
   2  17   2      156.65      213.15     47.60 o
   3  17   2      869.46      919.30     66.18 o
   4  17   2       11.00      -71.15     47.43 o
   5  17   2      479.97      380.27     91.28 o
   6  17   2       43.13       27.55     44.01 o
   0  18   2      185.02      111.00     63.73 o
   1  18   2     1373.13     1323.22     87.25 o
   2  18   2       23.08      -47.06     38.03 o
   3  18   2      214.28      270.25     55.91 o
   4  18   2        3.67        0.18     43.22 o
   5  18   2     1612.73     1759.55    159.25 o
   1  19   2        1.03      -53.95     42.71 o
   2  19   2       19.33       55.26     40.75 o
   3  19   2      123.36      153.54     72.04 o
   0  20   2      406.87      480.52     83.13 o
   1  20   2       23.73      -50.53     46.62 o
   2  20   2       38.22       34.23     69.93 o
   2   1   3      210.85      317.90     10.38 o
   3   1   3    18076.05    16522.27    248.66 o
   4   1   3      844.61      813.61     19.35 o
   5   1   3      713.15      669.05     15.00 o
   6   1   3        0.91        5.70      6.92 o
   7   1   3     1059.76     1022.96     22.75 o
   8   1   3       61.42       31.70      9.34 o
   9   1   3       87.02       67.94     16.54 o
  10   1   3       27.36       47.74     24.45 o
  11   1   3      176.04      157.62     37.82 o
  12   1   3        0.05      -10.64     36.51 o
   0   2   3      140.18      -12.22      8.15 o
   2   2   3       46.75       59.97     12.96 o
   3   2   3     1684.03     1594.37     22.76 o
   4   2   3      447.19      471.85     15.00 o
   5   2   3     3888.40     3852.15     61.19 o
   6   2   3       12.79       19.16      9.86 o
   7   2   3       17.86       10.19     10.55 o
   8   2   3      384.91      349.19     15.23 o
   9   2   3      538.68      402.70     38.06 o
  10   2   3      123.89      116.43     25.39 o
  11   2   3      126.13      173.27     36.19 o
  12   2   3        6.53       18.52     60.31 o
   1   3   3     3204.29     3228.24     45.06 o
   2   3   3     1020.11     1084.01     16.94 o
   3   3   3      489.66      462.04     14.67 o
   4   3   3      401.09      465.90     16.46 o
   5   3   3     1767.74     1809.79     44.82 o
   6   3   3     1294.64     1333.11     25.10 o
   7   3   3      252.16      255.01     13.86 o
   8   3   3     1527.43     1427.02     47.19 o
   9   3   3      199.45      157.34     21.84 o
  10   3   3       23.21      -29.60     24.32 o
  11   3   3       79.71       -9.10     57.05 o
  12   3   3       50.56       60.44     35.76 o
   0   4   3    24132.27    24411.91    403.74 o
   1   4   3    18525.41    17471.89    203.77 o
   2   4   3       10.98       -5.53      7.47 o
   3   4   3     9748.44     9540.14    113.39 o
   4   4   3      763.87      804.43     17.20 o
   5   4   3    17310.04    17275.44    197.92 o
   6   4   3      669.16      654.18     19.02 o
   7   4   3       39.97       14.62     31.62 o
   8   4   3       91.38      115.93     59.74 o
   9   4   3      439.60      475.68     84.11 o
  10   4   3      135.86       93.53     69.52 o
  11   4   3      272.39      312.25     48.74 o
  12   4   3       20.80       67.78     32.98 o
   1   5   3     3017.57     3030.27     40.86 o
   2   5   3       47.10       33.44      9.01 o
   3   5   3     3615.57     3563.32     65.04 o
   4   5   3     5692.88     6058.16     73.19 o
   5   5   3       88.61      107.44      9.70 o
   6   5   3     1115.45     1147.94     24.92 o
   7   5   3     1132.26     1101.03     35.02 o
   8   5   3      834.75      770.73     43.40 o
   9   5   3        0.14       -7.52     58.52 o
  10   5   3      111.90      149.20     36.47 o
  11   5   3       44.96       58.24     41.73 o
  12   5   3       22.12      -74.65     62.10 o
   0   6   3     1918.52     1876.59     42.05 o
   1   6   3      988.70     1065.58     32.93 o
   2   6   3      295.24      270.76     26.49 o
   3   6   3      732.23      820.40     17.15 o
   4   6   3     2120.22     2363.22     35.74 o
   5   6   3      320.27      347.51     12.23 o
   6   6   3      161.61      192.03     15.30 o
   7   6   3      711.19      680.85     42.89 o
   8   6   3      606.97      567.92     42.71 o
   9   6   3      106.41      154.42     42.54 o
  10   6   3       10.29      -32.97     31.37 o
  11   6   3       91.05      102.69     62.26 o
  12   6   3       11.84        1.66     39.27 o
   1   7   3     4584.59     4727.24     62.81 o
   2   7   3      431.82      405.96     14.98 o
   3   7   3    12253.62    12610.68    153.87 o
   4   7   3       14.29       25.16      8.70 o
   5   7   3      270.01      270.13     15.67 o
   6   7   3      603.16      549.04     24.11 o
   7   7   3     1379.27     1368.03     90.46 o
   8   7   3      133.03       60.81     32.04 o
   9   7   3       89.41       56.70     30.14 o
  10   7   3      240.32      276.61     69.76 o
  11   7   3      372.86      369.98     47.02 o
   0   8   3        6.12       -4.89     16.30 o
   1   8   3     2905.54     2754.71     41.95 o
   2   8   3       91.49      140.02     39.28 o
   3   8   3      151.20      144.51     12.99 o
   4   8   3       11.72       48.82     12.56 o
   5   8   3      566.07      483.18     71.39 o
   6   8   3       31.50       33.42     20.37 o
   7   8   3        0.19        1.19     18.74 o
   8   8   3      400.67      341.68     77.99 o
   9   8   3     1467.44     1607.15    113.28 o
  10   8   3       39.18       71.88     49.23 o
  11   8   3       36.50       17.75     47.02 o
   1   9   3      442.04      445.86     16.80 o
   2   9   3     2482.24     2524.50     42.99 o
   3   9   3      409.50      402.01     23.47 o
   4   9   3        3.45       -6.09     13.66 o
   5   9   3      381.23      410.76     20.80 o
   6   9   3      451.94      493.79     24.98 o
   7   9   3       84.20       96.59     19.80 o
   8   9   3       45.78       29.67     65.77 o
  10   9   3      194.98      165.93     55.09 o
  11   9   3       11.42       86.23     53.95 o
   0  10   3      226.48      141.81     23.15 o
   1  10   3     1062.71      925.42     24.32 o
   2  10   3      170.58      184.00     20.54 o
   3  10   3     1058.66     1098.24     34.80 o
   4  10   3      503.38      470.91     23.51 o
   5  10   3     3802.11     3874.52     72.82 o
   6  10   3      269.34      259.58     23.87 o
   7  10   3     2593.53     2363.52    108.47 o
   8  10   3      360.42      360.06     65.85 o
  10  10   3       69.06      101.52     49.39 o
  11  10   3      256.09      276.61     71.23 o
   1  11   3     2498.93     2433.28     55.49 o
   2  11   3      952.66      986.86     32.84 o
   3  11   3     1677.50     1521.02     40.05 o
   4  11   3      174.47      183.63     30.24 o
   5  11   3       15.41       -7.13     34.88 o
   6  11   3      542.48      526.80     48.90 o
   7  11   3      553.06      628.07     37.32 o
   8  11   3      105.13       96.17     63.41 o
  10  11   3       41.24      156.64     65.69 o
   0  12   3      264.27      322.73     36.19 o
   1  12   3      688.49      641.55     33.16 o
   2  12   3      412.41      431.24     92.58 o
   3  12   3     1291.84     1246.16     48.57 o
   4  12   3     1068.76     1037.80     37.36 o
   5  12   3      777.86      782.54     55.34 o
   6  12   3      460.33      456.59     79.22 o
   7  12   3       21.71       19.66     26.67 o
   8  12   3       11.82       47.11     63.73 o
   9  12   3        1.55       29.34     68.62 o
  10  12   3       17.58       61.94     68.62 o
   1  13   3      998.48      981.49     37.52 o
   2  13   3        7.66      -17.71     26.04 o
   3  13   3      782.80      789.75     43.03 o
   4  13   3      108.44       91.35     22.57 o
   5  13   3      205.40      186.44     29.96 o
   6  13   3       35.99       -8.15     50.69 o
   7  13   3     2484.88     2767.36    152.89 o
   8  13   3      204.64      246.61     69.76 o
   0  14   3      565.75      667.64     54.28 o
   1  14   3      110.45       98.32     27.14 o
   2  14   3       12.33      -11.86     29.26 o
   3  14   3       41.38        6.56     26.47 o
   4  14   3       84.55       79.88     35.86 o
   5  14   3      196.43      190.14     34.09 o
   6  14   3      188.73      162.85     45.25 o
   7  14   3      116.01      144.74     72.86 o
   9  14   3      370.23      380.63     56.52 o
   1  15   3      636.77      613.36     40.28 o
   2  15   3       75.28       99.60     37.73 o
   3  15   3      166.19      227.79     28.78 o
   4  15   3      768.87      869.91     43.73 o
   5  15   3       33.35       27.77     30.14 o
   6  15   3      109.79      105.25     32.07 o
   7  15   3        6.58        8.15     52.32 o
   0  16   3     2247.12     2204.70     98.61 o
   1  16   3     1738.43     1775.89     90.42 o
   2  16   3      398.82      435.66     77.10 o
   3  16   3     1122.09     1101.37    101.87 o
   4  16   3      633.31      649.05     74.00 o
   5  16   3      912.83      845.02     81.58 o
   6  16   3       94.72      -19.72     72.04 o
   1  17   3      174.07      210.21     76.20 o
   2  17   3       46.28      115.41     60.55 o
   3  17   3      501.07      411.72     55.33 o
   4  17   3       79.16       27.55     52.16 o
   5  17   3      146.28      173.27     75.47 o
   0  18   3      146.43      169.03     52.49 o
   1  18   3     1172.72     1038.83     79.85 o
   3  18   3        4.66       -1.63     57.70 o
   4  18   3      132.91      204.24     71.56 o
   5  18   3       84.35      137.30     33.43 o
   1  19   3      175.03       71.88     65.04 o
   2  19   3       25.78       53.95     62.26 o
   3  19   3      545.32      552.07     64.55 o
   4  19   3       89.43        3.26     62.26 o
   0  20   3      400.71      418.90     82.64 o
   1  20   3        5.22       19.72     49.06 o
   2  20   3       70.97       52.51     47.43 o
   3   0   4      612.32      571.30     19.23 o
   4   0   4    29879.10    29164.91    468.78 o
   5   0   4      371.22      335.94     19.23 o
   6   0   4     1261.17     1326.14     32.27 o
   7   0   4      454.62      471.71     19.23 o
   8   0   4     2637.70     2473.97     64.22 o
   9   0   4       99.82      118.82     19.40 o
  10   0   4     1351.17     1247.91     96.98 o
  11   0   4        2.06       58.84     53.95 o
  12   0   4       45.74       55.26     57.05 o
   1   1   4       81.73        9.28      3.88 o
   2   1   4       12.93       46.40      4.89 o
   3   1   4     6516.54     6197.97     88.15 o
   4   1   4     1357.22     1345.70     27.73 o
   5   1   4     2669.41     2839.06     76.77 o
   6   1   4      489.06      518.41     15.34 o
   7   1   4       30.78       34.01      9.38 o
   8   1   4      738.85      669.49     20.56 o
   9   1   4       44.77       48.65     13.58 o
  10   1   4       23.88       24.01     19.58 o
  11   1   4       16.36      -13.54     48.00 o
  12   1   4        7.18      -21.83     43.19 o
   1   2   4    58079.09    50974.79    811.79 o
   2   2   4      810.51      893.78     15.39 o
   3   2   4     5435.79     5028.95     64.83 o
   4   2   4      952.53      864.10     14.80 o
   5   2   4    34836.31    36104.18    482.70 o
   6   2   4      896.75      934.66     20.69 o
   7   2   4     3977.78     4081.84     70.51 o
   8   2   4      562.19      447.19     29.99 o
   9   2   4        0.30        1.22     16.61 o
  10   2   4      229.77      138.43     23.49 o
  11   2   4      496.70      522.59     38.23 o
  12   2   4        8.35      -86.23     58.52 o
   1   3   4     2403.44     2146.26     29.10 o
   2   3   4      584.10      616.51     14.02 o
   3   3   4    11640.29    11650.17    135.15 o
   4   3   4       35.76       51.82     12.80 o
   5   3   4      920.93      966.44     21.32 o
   6   3   4      183.81      225.37     13.28 o
   7   3   4     8344.54     9071.22    176.17 o
   8   3   4        9.29       27.22     13.00 o
   9   3   4       88.17       62.80     19.21 o
  10   3   4      177.17      138.42     24.93 o
  11   3   4      396.11      372.55     39.61 o
  12   3   4      115.16      173.27     64.87 o
   0   4   4     4387.01     4475.25     81.01 o
   1   4   4    60607.58    57925.65    680.27 o
   2   4   4      559.72      536.12     13.20 o
   3   4   4     3559.92     3267.23     43.93 o
   4   4   4     1743.85     1892.82     30.39 o
   5   4   4    22575.12    21943.91    232.44 o
   6   4   4      680.43      617.94     16.27 o
   7   4   4       73.00       76.55     12.39 o
   8   4   4        4.01       -2.29     17.93 o
   9   4   4     5450.96     5464.64    191.03 o
  10   4   4        7.67       -3.26     37.65 o
  11   4   4      437.16      526.13     93.40 o
  12   4   4       22.36      -89.97     66.67 o
   1   5   4        2.04      -15.27     10.18 o
   2   5   4     8895.73     9242.93    106.09 o
   3   5   4      229.51      164.86     21.19 o
   4   5   4     9599.25    10334.58    124.70 o
   5   5   4     1166.56     1176.27     21.55 o
   6   5   4     2180.72     2230.48     43.02 o
   7   5   4     1265.72     1175.00    115.48 o
   8   5   4      577.51      520.03     39.27 o
   9   5   4      864.15      819.53     40.49 o
  10   5   4      615.18      580.60     48.32 o
  12   5   4      209.68      272.69     77.26 o
   0   6   4     1107.60     1199.98     30.81 o
   1   6   4      245.15      232.16     17.20 o
   2   6   4     4013.79     4243.45     55.78 o
   3   6   4      130.76      154.37     10.77 o
   4   6   4     1590.44     1720.02     28.16 o
   5   6   4      497.26      458.80     14.67 o
   6   6   4      106.70       88.67     14.97 o
   7   6   4     1138.61     1024.61     50.76 o
   8   6   4      704.13      655.19     33.12 o
   9   6   4       94.35      107.94     63.57 o
  10   6   4      251.25      304.43     69.27 o
  12   6   4       27.00       27.55     69.93 o
   1   7   4     4969.62     5156.17    107.25 o
   2   7   4      183.49      168.49     22.74 o
   3   7   4    12558.01    12520.28    149.18 o
   4   7   4      329.33      385.34     22.17 o
   5   7   4      329.66      325.59     15.32 o
   6   7   4       28.71       48.94     27.06 o
   7   7   4        2.38       29.34     20.71 o
   8   7   4      211.79      166.66     32.00 o
   9   7   4        7.35        6.16     31.74 o
  10   7   4      389.23      363.16     58.52 o
  11   7   4       76.18      -13.04     53.87 o
   0   8   4        4.97       25.92     16.46 o
   1   8   4    15788.22    15989.46    194.89 o
   2   8   4      493.49      556.52     18.11 o
   3   8   4       14.59       77.31     11.41 o
   4   8   4       63.56       79.20     14.29 o
   5   8   4     2088.99     2101.04     44.25 o
   6   8   4        9.41       22.29     15.23 o
   7   8   4       34.71       36.28     19.07 o
   8   8   4      205.41      221.37     26.55 o
   9   8   4      908.96      830.96     86.06 o
  10   8   4       12.83       87.69     49.23 o
  11   8   4      389.57      322.73     66.67 o
   1   9   4      582.31      512.99     18.09 o
   2   9   4       10.98        6.63     22.82 o
   3   9   4        6.26       23.44     13.14 o
   4   9   4       17.45      -10.76     16.52 o
   5   9   4      354.06      309.28     19.03 o
   6   9   4       19.44       12.60     18.78 o
   7   9   4     6876.33     7010.41    150.04 o
   8   9   4       28.55       45.48     26.08 o
  10   9   4        0.57      -22.66     47.27 o
  11   9   4       52.65       11.57     52.32 o
   0  10   4      113.30      162.83     21.68 o
   1  10   4      461.69      358.13     26.73 o
   2  10   4      261.35      235.17     19.71 o
   3  10   4      153.91      138.85     23.47 o
   4  10   4      592.54      605.04     33.66 o
   5  10   4     1622.85     1510.39     38.77 o
   6  10   4      359.13      300.81     27.25 o
   7  10   4      957.77      925.86     40.60 o
   8  10   4      168.32      109.37     59.17 o
   9  10   4      451.26      471.71     64.87 o
  10  10   4        0.00       29.34     55.42 o
  11  10   4        0.52       -2.82     49.11 o
   1  11   4        0.55        7.79     18.90 o
   2  11   4       48.74       63.91     20.09 o
   3  11   4       21.92       -8.41     52.89 o
   4  11   4      770.73      752.33     30.81 o
   5  11   4       34.45       28.26     32.68 o
   6  11   4     1357.54     1395.17     90.14 o
   7  11   4      141.64      223.14     51.83 o
  10  11   4      185.42      321.27     88.34 o
   0  12   4       54.78       11.57     34.23 o
   1  12   4        6.37       19.74     20.32 o
   2  12   4      118.10      116.15     22.30 o
   3  12   4      286.32      222.25     24.27 o
   4  12   4     2562.78     2451.19     61.99 o
   5  12   4        0.19      -12.08     26.30 o
   6  12   4     1440.21     1405.86     73.26 o
   7  12   4      656.96      682.80     52.88 o
   9  12   4      489.14      444.17     78.24 o
  10  12   4       36.24      105.95     69.76 o
   1  13   4     1864.38     1826.81     55.94 o
   2  13   4      432.26      521.34     33.87 o
   3  13   4     4448.25     4500.77    166.18 o
   4  13   4       63.01       18.85     43.93 o
   5  13   4      777.76      841.17     48.80 o
   6  13   4      189.94      154.61     37.91 o
   7  13   4      397.17      573.10     77.26 o
   8  13   4       74.55       94.70     57.37 o
   0  14   4      766.45      840.25     53.79 o
   1  14   4    11336.40    11352.00    252.99 o
   2  14   4      148.16      136.08     31.99 o
   3  14   4        6.22      -63.06     42.04 o
   4  14   4       57.45       44.75     25.88 o
   5  14   4     1136.51     1248.25     57.88 o
   6  14   4       67.16       95.40     68.70 o
   7  14   4      527.28      468.29     71.72 o
   9  14   4      528.68      638.79     99.92 o
   1  15   4     3489.55     3753.67     94.45 o
   2  15   4      439.66      482.63     35.04 o
   3  15   4     4424.92     4801.19    160.18 o
   4  15   4       99.28       94.54     57.78 o
   5  15   4       10.19      -90.71     60.47 o
   6  15   4       16.76       14.99     58.76 o
   7  15   4     1882.36     2036.32    129.50 o
   0  16   4     2482.39     2406.16    154.52 o
   1  16   4     1523.60     1564.76     55.32 o
   2  16   4     1414.75     1275.91     60.18 o
   3  16   4       22.55       69.43     39.82 o
   4  16   4      386.98      416.89     38.86 o
   5  16   4      752.85      830.92     52.95 o
   6  16   4        0.15       24.15     36.53 o
   7  16   4        8.22       11.57     53.95 o
   1  17   4       74.94       44.03     44.91 o
   2  17   4      657.77      946.36    106.76 o
   3  17   4      222.59      223.77     84.76 o
   4  17   4      299.61      270.10     80.03 o
   5  17   4       52.06       21.19     53.95 o
   0  18   4      739.19      847.26     94.05 o
   1  18   4      702.47      705.16     61.93 o
   2  18   4      242.81      174.24     35.97 o
   3  18   4      223.51      186.14     65.04 o
   4  18   4        1.27       -7.80     17.11 o
   5  18   4        4.10       45.48     50.69 o
   2  19   4      119.38      173.15     39.75 o
   3  19   4      737.22      780.09     74.25 o
   4  19   4       80.59      -67.07     92.42 o
   0  20   4        0.03       60.15     66.99 o
   1  20   4      492.20      563.48     91.93 o
   2  20   4       18.82      -45.39     50.95 o
   1   1   5      144.30       71.91     19.56 o
   2   1   5       75.17      146.04     23.63 o
   3   1   5     8558.52     7899.10     96.49 o
   4   1   5     1842.96     1828.48     58.68 o
   5   1   5        0.86       28.30      5.40 o
   6   1   5     3440.81     3484.40     55.53 o
   7   1   5     1397.04     1299.60     25.64 o
   8   1   5      341.56      314.50     13.02 o
   9   1   5       77.32       80.71     13.63 o
  10   1   5      284.95      256.66     63.73 o
  11   1   5      155.64      183.28     43.19 o
  12   1   5       95.24       17.08     80.52 o
   0   2   5    29873.91    26630.14    395.27 o
   1   2   5    17940.25    17365.27    213.04 o
   2   2   5     8692.84     8245.63    110.70 o
   3   2   5     1338.87     1337.96     20.92 o
   4   2   5     5229.81     5276.80    122.74 o
   5   2   5      915.01      888.99     20.46 o
   6   2   5     2340.08     2418.24     41.82 o
   7   2   5      665.96      649.00     21.69 o
   8   2   5       16.49       20.71      9.47 o
   9   2   5      900.23      835.92     33.98 o
  10   2   5      208.34      132.35     27.87 o
  11   2   5        0.69       -9.03     73.35 o
  12   2   5      106.78       55.95     84.60 o
   1   3   5     6630.34     6449.09     77.57 o
   2   3   5     2686.68     2675.73     45.97 o
   3   3   5     2499.35     2414.87     32.15 o
   4   3   5     1216.23     1232.33     18.04 o
   5   3   5     3364.94     3533.34    169.27 o
   6   3   5      734.61      687.59     18.81 o
   7   3   5     1889.34     1973.48     52.24 o
   8   3   5       22.80       42.44     10.03 o
   9   3   5     1195.99     1144.76     48.16 o
  10   3   5        2.84       -6.21     23.48 o
  11   3   5      234.40      176.36     31.13 o
  12   3   5        2.42       69.76     68.13 o
   0   4   5    16945.05    16868.73    283.13 o
   1   4   5     1919.42     1849.70     25.74 o
   2   4   5      323.90      311.97     10.08 o
   3   4   5     4234.05     4498.81     57.04 o
   4   4   5      857.68      792.48     15.86 o
   5   4   5    15012.67    14787.40    166.60 o
   6   4   5      724.81      604.30     17.19 o
   7   4   5        8.49        1.15     13.77 o
   8   4   5      552.45      503.68     33.09 o
   9   4   5      256.28      258.73     35.61 o
  10   4   5      280.32      338.60     33.51 o
  11   4   5      253.32      263.29     37.59 o
  12   4   5      306.21      319.80     83.78 o
   1   5   5     3596.51     3736.33     50.53 o
   2   5   5     1576.69     1771.49     26.45 o
   3   5   5      958.66     1111.75     20.21 o
   4   5   5     2214.50     2562.02     38.30 o
   5   5   5     2673.59     2749.06     37.35 o
   6   5   5     4693.91     4612.32    126.08 o
   7   5   5     2801.57     2783.85     72.64 o
   8   5   5     3156.89     3210.63    107.50 o
   9   5   5       30.23       31.82     29.99 o
  10   5   5       14.63        3.26     55.75 o
  11   5   5       51.73       50.53     60.31 o
  12   5   5       51.20       65.20     52.16 o
   0   6   5     5023.88     4906.54     90.46 o
   1   6   5      125.14      126.98     10.93 o
   2   6   5       70.37       72.42     10.90 o
   3   6   5      190.39      215.04     11.62 o
   4   6   5     1469.79     1489.59     25.26 o
   5   6   5       15.37        7.50     23.63 o
   6   6   5      880.38      917.16     34.23 o
   7   6   5        0.00       11.00     21.04 o
   8   6   5        9.40        5.95     54.60 o
   9   6   5      138.74      127.28     27.06 o
  10   6   5      125.02       99.43     36.19 o
  11   6   5      102.77       32.44     47.27 o
  12   6   5      178.94       68.46     73.51 o
   1   7   5     4051.94     4024.89     56.04 o
   2   7   5     1769.45     1882.30     40.34 o
   3   7   5     4862.07     4824.57     63.07 o
   4   7   5      902.57      999.77     21.39 o
   5   7   5      357.22      329.98     15.45 o
   6   7   5       49.87       33.64     16.98 o
   7   7   5      433.68      450.46     41.16 o
   8   7   5       80.26       74.49     30.47 o
   9   7   5      347.55      295.69     38.40 o
  10   7   5       68.80       75.58     52.81 o
  11   7   5       17.86      187.28     72.86 o
   0   8   5    13003.52    13764.78    246.29 o
   1   8   5     6686.28     7758.93    103.02 o
   2   8   5     8295.04     8992.04    116.30 o
   3   8   5     4599.93     4970.11     70.31 o
   4   8   5      152.73      200.20     16.08 o
   5   8   5     1091.08     1003.55     29.82 o
   6   8   5      353.91      406.18     22.42 o
   7   8   5      141.92      100.26     25.28 o
   8   8   5     1056.83     1048.40     81.01 o
   9   8   5      760.28      767.06     93.89 o
  10   8   5      459.65      423.89     88.67 o
  11   8   5       48.00       53.95     76.61 o
   1   9   5       53.86       79.12     13.20 o
   2   9   5       63.26      129.47     26.98 o
   3   9   5      865.46      972.13     32.84 o
   4   9   5      108.13      129.01     17.76 o
   5   9   5        1.73        0.90     14.98 o
   6   9   5      230.43      232.96     20.71 o
   7   9   5      634.51      692.98     39.25 o
   8   9   5      825.10      902.19     82.48 o
   9   9   5      516.37      366.25     77.26 o
  10   9   5       50.27      -47.11     50.37 o
  11   9   5      170.47      177.88     45.91 o
   0  10   5       25.00       21.19     19.72 o
   1  10   5     1980.88     1894.55     40.50 o
   2  10   5       11.19       -5.79     16.25 o
   3  10   5        0.49       21.33     18.74 o
   4  10   5      239.87      224.72     20.07 o
   5  10   5     1169.29     1160.81     33.98 o
   6  10   5      251.29      258.67     29.67 o
   7  10   5      607.29      559.54     37.05 o
   8  10   5       64.22      -53.95     40.91 o
   9  10   5      138.21      159.74     52.00 o
  10  10   5       10.81       32.44     53.79 o
   1  11   5      204.57      190.52     23.80 o
   2  11   5       26.86       51.93     48.90 o
   3  11   5       30.32      101.95     36.92 o
   4  11   5     1231.86     1352.26    129.99 o
   5  11   5      226.46      220.64     48.00 o
   6  11   5     7154.56     7156.98    151.62 o
   7  11   5     1453.26     1530.19     75.75 o
  10  11   5        0.29       99.43     61.94 o
   0  12   5     1329.62     1421.99     63.89 o
   1  12   5      162.99      231.06     79.87 o
   2  12   5      140.38      129.66     21.42 o
   3  12   5      242.38      212.51     30.89 o
   4  12   5      354.86      316.12     23.61 o
   5  12   5      660.70      571.86     32.75 o
   6  12   5      620.85      615.18     40.10 o
   7  12   5       21.82       34.23     50.53 o
   9  12   5      139.82      206.52     73.19 o
  10  12   5       17.80       73.19     63.57 o
   1  13   5     2379.49     2515.71     68.87 o
   2  13   5     2914.12     2945.78     85.04 o
   3  13   5     3364.25     3319.06    102.37 o
   4  13   5      261.20      283.48     50.28 o
   5  13   5      241.94      223.68     26.39 o
   6  13   5       28.77      132.65     85.49 o
   7  13   5      227.79      284.76     64.06 o
   8  13   5       52.26       68.46     55.42 o
   9  13   5       34.24      -17.93     65.36 o
   0  14   5      733.74      863.88     80.68 o
   1  14   5     8732.54     8754.38    215.24 o
   2  14   5     1405.76     1473.95     86.39 o
   3  14   5     2108.63     2147.40     77.48 o
   4  14   5      598.40      552.07     75.96 o
   5  14   5      152.03      139.85     60.15 o
   6  14   5       81.01       78.49     42.95 o
   7  14   5      412.52      272.69     74.65 o
   8  14   5       21.04      -40.75     53.63 o
   1  15   5      470.39      549.16    100.49 o
   2  15   5       52.73       35.14     35.41 o
   3  15   5        5.03      -22.59     24.55 o
   4  15   5      327.00      313.33     36.92 o
   5  15   5       19.04       90.18     43.83 o
   6  15   5        9.18       -2.77     30.41 o
   7  15   5       63.94      142.68     34.98 o
   0  16   5     1447.96     1461.76     74.16 o
   1  16   5      822.96      901.12    108.47 o
   2  16   5      918.65      900.37     71.86 o
   3  16   5      445.66      431.02     65.52 o
   4  16   5      329.09      256.88     77.59 o
   5  16   5      239.94      210.10     74.98 o
   6  16   5      453.99      440.74     84.76 o
   1  17   5       41.48        8.15     36.19 o
   2  17   5      205.03      163.72     32.50 o
   3  17   5       43.77       73.19     40.75 o
   4  17   5       37.00      -35.70     69.93 o
   5  17   5       64.18       38.83     44.05 o
   6  17   5      308.25      223.14     65.20 o
   0  18   5      310.54      309.86     92.42 o
   1  18   5      598.53      437.32     82.80 o
   2  18   5        7.83      -75.94     74.08 o
   3  18   5        6.65       38.94     37.80 o
   4  18   5        3.95      -71.88     81.50 o
   5  18   5       15.80       87.69     56.72 o
   1  19   5       90.85       97.71     71.56 o
   4  19   5      348.06      238.77     43.60 o
   1  20   5      338.16      291.10     45.82 o
   2   0   6       23.24       21.19      3.42 o
   3   0   6     1566.61     1517.83     69.27 o
   4   0   6      440.85      397.71     40.26 o
   5   0   6     8957.19     9326.20    163.81 o
   6   0   6      868.52      902.19     26.73 o
   7   0   6       54.31       97.80     11.25 o
   8   0   6      961.46      866.17     30.97 o
   9   0   6      901.29      844.98     42.22 o
  10   0   6       31.04       89.97     42.22 o
  11   0   6      135.99      212.39     62.43 o
  12   0   6       16.29      115.40     70.25 o
   1   1   6      418.78      447.59     12.10 o
   2   1   6      738.71      758.92     73.10 o
   3   1   6    28684.57    26317.58    354.44 o
   4   1   6     2203.87     2368.65     41.43 o
   5   1   6     2572.53     2537.94     44.90 o
   6   1   6      332.32      330.23      9.81 o
   7   1   6      419.44      405.53     13.06 o
   8   1   6      181.08      138.17      8.38 o
   9   1   6      302.21      275.60     15.07 o
  10   1   6       12.82        4.17     30.50 o
  11   1   6      346.52      390.95     51.28 o
  12   1   6       98.73       63.72     48.58 o
   0   2   6    20257.25    20948.71    315.56 o
   1   2   6      268.45      298.76     12.55 o
   2   2   6      796.44      745.61     14.80 o
   3   2   6     3151.76     3370.52     46.39 o
   4   2   6     2543.03     2509.91     35.01 o
   5   2   6        0.19        9.62      6.51 o
   6   2   6     4229.42     3775.77     69.19 o
   7   2   6       56.48       54.20     10.18 o
   8   2   6      352.06      306.99     13.08 o
   9   2   6      113.37      125.02     13.20 o
  10   2   6      248.74      173.44     25.41 o
  11   2   6        5.16       46.35     41.43 o
  12   2   6        6.86      -35.77     44.89 o
   1   3   6     1152.35     1240.85     18.09 o
   2   3   6    27739.96    25445.60    328.28 o
   3   3   6      191.43      191.30     15.57 o
   4   3   6      620.66      538.60     13.91 o
   5   3   6       66.86      108.69      9.36 o
   6   3   6     6954.29     6722.09    107.34 o
   7   3   6     1092.38     1002.32     80.44 o
   8   3   6     8492.81     9029.68    181.72 o
   9   3   6      638.11      553.58     24.60 o
  10   3   6        0.01       12.93     19.80 o
  11   3   6       84.61       75.24     32.68 o
  12   3   6      619.92      733.81     98.45 o
   0   4   6        3.11      -17.11     11.41 o
   1   4   6     2118.57     2187.14     35.86 o
   2   4   6      517.26      545.49     13.31 o
   3   4   6      782.16      734.96     13.95 o
   4   4   6     9260.55     9074.46    108.36 o
   5   4   6      846.93      791.59     27.47 o
   6   4   6     6688.85     6620.40    119.68 o
   7   4   6        5.46       -4.35      9.78 o
   8   4   6      277.94      252.59     29.18 o
   9   4   6      260.41      269.88     25.97 o
  10   4   6      380.51      505.62     47.27 o
  11   4   6      499.76      477.49     84.02 o
  12   4   6       21.82      -63.24     71.23 o
   1   5   6     1035.93     1170.90     23.47 o
   2   5   6       33.80       17.11     13.85 o
   3   5   6      550.87      561.86     17.20 o
   4   5   6      157.76      124.03     13.04 o
   5   5   6       26.93       20.96     10.14 o
   6   5   6       86.69      111.92     24.37 o
   7   5   6      677.84      704.88     34.04 o
   8   5   6       10.62        1.50     44.74 o
   9   5   6        1.21        1.09     21.97 o
  11   5   6       94.22      138.38     33.44 o
  12   5   6        6.87      180.76     77.10 o
   0   6   6      703.57      596.57     21.68 o
   1   6   6     7188.31     7886.39     98.80 o
   2   6   6      296.30      318.48     12.07 o
   3   6   6     1479.18     1489.38     25.24 o
   4   6   6        3.52       17.71      8.59 o
   5   6   6     2861.80     2869.09     51.91 o
   6   6   6       51.84       41.85     10.37 o
   7   6   6      191.87      179.84     20.86 o
   8   6   6     1030.75      977.63     47.35 o
   9   6   6     1905.71     2015.46    137.73 o
  10   6   6      979.77      904.65     54.80 o
  12   6   6       71.82      -76.77     74.98 o
   1   7   6       38.40       34.72     15.40 o
   2   7   6      255.18      294.66     19.48 o
   3   7   6      417.72      293.28     19.40 o
   4   7   6      139.32      123.19     13.85 o
   5   7   6      109.98      121.42     13.62 o
   6   7   6      645.11      606.10     24.27 o
   7   7   6     2794.07     2985.41    101.62 o
   8   7   6      128.72      112.46     32.61 o
   9   7   6      144.44      109.28     30.35 o
  10   7   6      186.59      208.96     73.51 o
  11   7   6       38.84       71.88     71.88 o
   0   8   6    14602.06    14484.57    262.43 o
   1   8   6      121.31      202.53     19.40 o
   2   8   6     1167.04     1165.26     25.30 o
   3   8   6        2.15       23.09     10.55 o
   4   8   6     5168.93     5188.44     83.61 o
   5   8   6      357.28      343.86     17.43 o
   6   8   6     3946.82     3952.49    170.74 o
   7   8   6       11.59      -17.87     18.46 o
   8   8   6       50.90      135.12     52.65 o
   9   8   6      593.85      500.24     75.79 o
  10   8   6      494.37      571.30     67.48 o
  11   8   6       55.78       46.22     57.95 o
   1   9   6      130.95      129.58     13.38 o
   2   9   6    13335.48    12331.27    158.53 o
   3   9   6     2012.57     1937.15     43.95 o
   4   9   6     4572.23     4185.39     80.97 o
   5   9   6      635.94      625.70     42.30 o
   6   9   6     5880.47     6179.83    195.03 o
   7   9   6        1.92        9.13     40.67 o
   8   9   6     3748.25     3942.35    137.65 o
   9   9   6       40.92        1.29     68.46 o
  10   9   6      211.15      173.27     76.45 o
   0  10   6      194.62      149.63     25.75 o
   1  10   6     1604.90     1405.00     32.69 o
   2  10   6      850.38      882.24     46.70 o
   3  10   6      378.57      370.92     19.82 o
   4  10   6      434.13      443.71     24.42 o
   5  10   6     1676.70     1621.14     68.46 o
   6  10   6        2.81        0.31     29.18 o
   7  10   6      822.22      753.70     46.62 o
   9  10   6      115.65       30.52     77.51 o
  10  10   6      270.71      343.43     62.92 o
   1  11   6     2711.02     2584.05    108.96 o
   2  11   6      201.26      178.46     20.01 o
   3  11   6     4156.87     4216.53    130.81 o
   4  11   6      165.80      159.67     20.72 o
   5  11   6      808.33      847.13     33.76 o
   6  11   6     1023.07      955.30     46.80 o
   7  11   6       54.77       78.38     35.94 o
   8  11   6      520.96      573.10     85.08 o
   9  11   6      139.35      167.89     60.63 o
  10  11   6      154.78      153.54     64.06 o
   0  12   6        1.41       22.66     32.76 o
   1  12   6     2260.12     2355.84     90.14 o
   2  12   6      313.97      277.86     25.96 o
   3  12   6       92.15       97.14     26.39 o
   4  12   6     1095.31     1153.42     47.84 o
   5  12   6      234.47      258.88     29.82 o
   6  12   6       84.30       91.47     28.75 o
   9  12   6       80.32      -12.88     65.04 o
  10  12   6        0.52       43.85     61.94 o
   1  13   6      227.75      148.05     36.59 o
   2  13   6     3226.96     3334.51     80.71 o
   3  13   6     1276.08     1402.39     48.03 o
   4  13   6     1923.82     2085.83     92.34 o
   5  13   6      605.67      618.86     85.90 o
   6  13   6       17.27      -50.62     33.92 o
   7  13   6        6.37       53.95     45.64 o
   8  13   6        1.39      -60.15     60.15 o
   9  13   6      118.57      173.27     72.21 o
   0  14   6     9406.15     9751.95    358.76 o
   1  14   6      172.92      190.55     25.64 o
   2  14   6     3205.03     3104.93    103.50 o
   3  14   6       91.73       90.57     44.91 o
   4  14   6     1327.24     1456.05     52.16 o
   5  14   6      356.43      299.65     43.64 o
   6  14   6     1023.11     1176.69     80.60 o
   7  14   6        1.30        3.26     39.28 o
   8  14   6       60.22       87.69     63.57 o
   1  15   6       95.42       53.19     31.03 o
   2  15   6     2231.90     2340.95     74.25 o
   3  15   6       24.34        3.29     61.12 o
   4  15   6     1947.77     1884.53     90.21 o
   5  15   6       14.91       54.56     38.02 o
   6  15   6       41.15       14.67     40.91 o
   7  15   6       89.55       99.43     58.84 o
   0  16   6     1241.23     1355.65    112.96 o
   1  16   6      821.82      805.53     98.61 o
   2  16   6      146.09      247.92     58.52 o
   3  16   6        0.20      -20.93     31.60 o
   4  16   6      250.03      254.62     39.58 o
   5  16   6       69.84       89.19     45.12 o
   6  16   6      260.42      248.92     41.89 o
   1  17   6      276.49      105.95     79.87 o
   2  17   6       88.33      109.37     59.17 o
   3  17   6        3.03      -17.61     93.80 o
   4  17   6       71.77      115.81     45.06 o
   5  17   6      457.38      559.73     99.27 o
   6  17   6      168.20      165.93     68.62 o
   0  18   6      298.11      274.00     49.39 o
   1  18   6     1054.82     1027.84    163.32 o
   2  18   6      119.55      126.21     36.42 o
   3  18   6       93.27      120.62     45.15 o
   4  18   6        1.15       -9.31     86.63 o
   5  18   6      681.28      651.01     90.63 o
   1  19   6        5.15      -23.34     40.25 o
   3  19   6       60.08       10.87     47.51 o
   4  19   6      413.34      547.64     82.23 o
   1  20   6      307.73      279.30     98.12 o
   1   1   7     3969.48     3571.12     46.35 o
   2   1   7    17358.36    16021.13    294.78 o
   3   1   7      631.78      588.50     16.71 o
   4   1   7      142.67      143.06     20.82 o
   5   1   7      965.40      905.91     15.44 o
   6   1   7      630.44      649.63     30.24 o
   7   1   7     1034.72     1043.83     46.94 o
   8   1   7      119.41      120.09      9.10 o
   9   1   7     1175.15     1068.30     31.75 o
  10   1   7     1251.75     1192.22     57.78 o
  11   1   7       59.99       61.63     46.45 o
  12   1   7      204.67      194.19     55.97 o
   0   2   7     9901.90     9341.69    187.28 o
   1   2   7    17271.29    16800.85    177.66 o
   2   2   7     1381.39     1294.03     21.48 o
   3   2   7      702.31      801.81     26.49 o
   4   2   7        4.81       41.23     11.41 o
   5   2   7       70.81       82.83      7.72 o
   6   2   7      485.33      402.60     13.77 o
   7   2   7       20.73       21.90     10.43 o
   8   2   7        2.40       35.54     13.77 o
   9   2   7      245.92      217.53     26.89 o
  10   2   7       48.84        1.69     31.99 o
  11   2   7      199.51      220.49    102.77 o
  12   2   7        8.52       36.42     50.85 o
   1   3   7     2958.57     3103.69     44.91 o
   2   3   7    13239.10    12862.71    148.51 o
   3   3   7        2.18       -0.73     21.92 o
   4   3   7      274.82      328.88     10.18 o
   5   3   7      440.48      502.56     15.20 o
   6   3   7      407.08      419.03     52.73 o
   7   3   7       37.22       34.12     10.58 o
   8   3   7      577.28      549.02     22.03 o
   9   3   7       28.11       48.23     13.80 o
  10   3   7        1.68      -33.44     27.79 o
  11   3   7        7.88      -44.96     44.25 o
  12   3   7       25.98      144.74     76.77 o
   0   4   7      427.67      503.82     16.30 o
   1   4   7      320.24      289.65     10.27 o
   2   4   7     3982.38     4048.49     50.43 o
   3   4   7     4468.43     4664.71     58.09 o
   4   4   7      259.25      222.63     10.20 o
   5   4   7     1166.45     1208.30     19.82 o
   6   4   7      158.36      154.63     25.10 o
   7   4   7        3.41       17.43      8.76 o
   8   4   7      559.22      503.14     19.56 o
   9   4   7       44.14       -2.54     35.62 o
  10   4   7      765.54      679.33     75.30 o
  11   4   7       64.64      189.57     72.21 o
  12   4   7        1.29       73.19     56.72 o
   1   5   7       31.21       45.20      9.16 o
   2   5   7     1910.37     1996.76     32.44 o
   3   5   7     2645.52     3162.86     44.95 o
   4   5   7      567.62      570.45     15.27 o
   5   5   7      553.22      558.48     21.03 o
   6   5   7      629.61      662.87     20.42 o
   7   5   7      225.40      184.10     16.98 o
   8   5   7      888.44      813.99     24.87 o
   9   5   7      172.14      195.28     85.74 o
  10   5   7       28.30       15.91     24.41 o
  11   5   7      284.63      182.88     75.30 o
  12   5   7      273.53      466.50     92.42 o
   0   6   7     5757.74     5560.48    102.36 o
   1   6   7     8212.72     8044.07    102.46 o
   2   6   7      905.16      952.57     38.47 o
   3   6   7      941.94      987.28     20.37 o
   4   6   7        4.16        5.01      8.52 o
   5   6   7        0.51      -19.47     17.03 o
   6   6   7     1227.65     1130.81     31.30 o
   7   6   7      263.81      252.97     20.95 o
   8   6   7       39.15       20.54     19.63 o
   9   6   7       13.40       83.05     24.50 o
  10   6   7      484.26      467.05     40.85 o
  11   6   7      133.61      124.20     76.45 o
   1   7   7      457.93      499.41     16.54 o
   2   7   7       47.74       13.81      9.16 o
   3   7   7     3532.19     3934.68     55.45 o
   4   7   7       97.72       72.77     22.98 o
   5   7   7        0.00        6.96     25.35 o
   6   7   7     1007.53      953.33     72.53 o
   7   7   7      251.65      258.03     37.73 o
   8   7   7      661.49      684.42     67.64 o
   9   7   7       31.93       20.06     26.94 o
  10   7   7      342.76      365.04     61.45 o
  11   7   7       49.78       83.47     28.20 o
   0   8   7     2268.36     1993.78     46.94 o
   1   8   7       45.94       29.03     11.95 o
   2   8   7      838.02      716.74     28.12 o
   3   8   7      430.83      474.31     15.23 o
   4   8   7     3421.45     3400.00     57.60 o
   5   8   7        8.14       20.96     12.04 o
   6   8   7        0.09       25.60     20.20 o
   7   8   7      418.50      437.41     35.84 o
   8   8   7     3636.07     3916.00    212.22 o
   9   8   7      230.66      153.54     65.04 o
  11   8   7        1.33      -40.04     31.36 o
   1   9   7       25.70       26.69     13.27 o
   2   9   7     1191.92     1045.59     24.90 o
   3   9   7      421.47      382.22     77.75 o
   4   9   7      704.54      699.62     23.39 o
   5   9   7      117.47      117.84     19.10 o
   6   9   7      435.13      436.09     29.49 o
   7   9   7      727.69      690.83     56.15 o
   8   9   7      151.82      182.14     53.38 o
   9   9   7       11.35       40.88     36.33 o
  11   9   7        9.00       94.33     62.75 o
   0  10   7     1238.22     1106.75     43.03 o
   1  10   7     1228.29     1283.17     33.71 o
   2  10   7      333.92      367.62     40.50 o
   3  10   7        2.35        9.22     16.53 o
   4  10   7     5059.52     5389.76    109.78 o
   5  10   7      433.26      361.92     24.97 o
   6  10   7      933.42      977.14     44.24 o
   7  10   7      544.71      541.41     41.80 o
   8  10   7       95.16       73.19     62.26 o
   9  10   7      128.80      267.32     71.23 o
  10  10   7       62.94       58.84     78.08 o
   1  11   7      551.53      585.26     27.22 o
   2  11   7     3735.90     3775.13     76.94 o
   3  11   7      422.24      529.86     40.67 o
   4  11   7      760.36      782.92     35.49 o
   5  11   7       48.17       65.14     39.69 o
   6  11   7      234.28      217.00     26.82 o
   7  11   7        3.31      -21.19     32.76 o
   8  11   7       21.73        2.83     39.46 o
   9  11   7       80.23      104.32     58.52 o
  10  11   7        0.83      -50.75     45.51 o
   0  12   7     1309.63     1216.77     81.66 o
   1  12   7      436.76      442.67     55.26 o
   2  12   7      648.95      651.85     29.04 o
   3  12   7     1717.54     1824.00     76.12 o
   4  12   7        0.91       15.35     29.61 o
   5  12   7       94.94       77.29     62.02 o
   6  12   7       23.81       -9.36     68.46 o
   9  12   7       98.28       66.50     61.94 o
  10  12   7        4.23       16.30     57.05 o
   1  13   7       13.87       35.70     23.32 o
   2  13   7      103.00       82.68     37.65 o
   3  13   7      953.29     1036.88     42.29 o
   4  13   7      361.25      353.20     31.32 o
   5  13   7        3.23       -8.22     27.68 o
   6  13   7      236.64      122.41     55.42 o
   8  13   7       45.73       82.44     45.90 o
   9  13   7      123.00      139.69     63.00 o
   0  14   7        4.64       69.76     34.39 o
   1  14   7        6.42       11.24     28.14 o
   2  14   7      190.03      217.55     37.16 o
   3  14   7        5.41       -2.40     49.47 o
   4  14   7        5.65      -16.30     34.80 o
   5  14   7      206.21      177.50     63.41 o
   6  14   7       16.41      -35.70     55.42 o
   8  14   7      146.49      177.98     46.21 o
   1  15   7       67.96       70.75     54.69 o
   2  15   7        0.25       16.89     34.64 o
   3  15   7      215.50      188.51     49.15 o
   4  15   7       13.28       48.59     65.20 o
   5  15   7      115.78      104.32     42.05 o
   6  15   7        0.42       -9.62     58.19 o
   8  15   7        0.25      -67.97     45.31 o
   0  16   7     1114.97     1174.88     71.88 o
   1  16   7       27.22        8.14     27.41 o
   2  16   7      133.33      150.19     29.44 o
   3  16   7      222.34      143.28     88.83 o
   4  16   7      885.62      958.91    100.08 o
   5  16   7      401.83      372.02     77.26 o
   6  16   7      273.41      335.03    104.24 o
   7  16   7       52.88      282.15     97.64 o
   1  17   7       61.46       12.88     37.49 o
   2  17   7      206.69      202.38     51.48 o
   3  17   7       20.20      -15.04     36.63 o
   4  17   7       20.25        9.62     43.50 o
   5  17   7       36.88       32.26     47.83 o
   6  17   7       11.80      -47.11     68.13 o
   0  18   7       53.67       32.44     47.27 o
   1  18   7      410.93      335.66     37.95 o
   2  18   7      161.62      149.22     51.69 o
   3  18   7        1.62       34.73     34.39 o
   4  18   7      141.14      242.87     66.67 o
   5  18   7      142.74      141.81     51.02 o
   1  19   7       74.47      104.62     55.50 o
   2  19   7      728.30      819.39    103.99 o
   3  19   7       16.15       45.68     69.19 o
   0  20   7      136.52      276.61     71.23 o
   3   0   8     1344.35     1282.46     63.57 o
   4   0   8    12767.11    11163.18    273.02 o
   5   0   8      272.64      254.28     30.97 o
   6   0   8     2847.70     2522.38    125.67 o
   7   0   8      391.71      444.17     56.23 o
   8   0   8     1882.80     1932.98    124.20 o
   9   0   8     1868.14     1880.17    133.01 o
  10   0   8     4195.66     4940.60    278.07 o
  11   0   8      145.78      107.58     70.41 o
  12   0   8       29.22       47.11     76.45 o
   1   1   8      119.54      111.70      9.78 o
   2   1   8    22988.71    22030.28    328.22 o
   3   1   8      335.01      340.34     11.39 o
   4   1   8     2597.39     2250.34     95.84 o
   5   1   8       80.86      116.42     20.71 o
   7   1   8        1.56       11.29      4.82 o
   8   1   8     4160.54     4067.17    105.54 o
   9   1   8       17.47       12.98     25.18 o
  10   1   8      741.34      699.87     87.37 o
  11   1   8       17.80       69.28     40.57 o
  12   1   8        0.07      -50.90     57.05 o
   0   2   8       74.42       89.97     11.41 o
   1   2   8     9627.54     9971.41    113.62 o
   2   2   8      276.66      264.70      9.28 o
   3   2   8      953.45      937.46     17.23 o
   4   2   8       17.73       22.66      4.61 o
   5   2   8        7.45        7.04      5.13 o
   6   2   8      285.85      262.77     15.00 o
   7   2   8      280.93      258.77     17.77 o
   8   2   8      822.38      727.95     27.30 o
   9   2   8       45.15       38.26     29.96 o
  10   2   8       71.41      139.94     45.12 o
  11   2   8      107.39      115.53     42.98 o
  12   2   8       37.61      -33.05    126.40 o
   1   3   8     3383.99     3186.35     40.19 o
   2   3   8      141.14      100.03      7.09 o
   3   3   8      491.86      400.91     12.43 o
   4   3   8      313.87      284.54      9.46 o
   5   3   8      150.11      137.35      6.78 o
   6   3   8       22.74       40.25      7.77 o
   7   3   8       13.57        2.17     10.59 o
   8   3   8       12.81       22.66      9.09 o
   9   3   8      556.97      527.74     26.71 o
  10   3   8      481.65      445.28     24.51 o
  11   3   8       94.30       97.80     70.25 o
  12   3   8      102.79      118.10     54.73 o
   0   4   8    12428.65    13035.86    202.77 o
   1   4   8     8922.96     8826.31    106.89 o
   2   4   8        0.16        8.20     16.22 o
   3   4   8    13968.51    13910.85    157.25 o
   4   4   8       69.77      109.61      9.27 o
   5   4   8     6385.54     6626.51     95.60 o
   6   4   8      505.57      521.18     16.24 o
   7   4   8      669.28      618.21     18.15 o
   8   4   8      834.42      839.15     45.39 o
   9   4   8       66.33       54.65     18.58 o
  10   4   8      815.72      872.93     41.97 o
  11   4   8       11.86      -22.66     66.50 o
  12   4   8      146.82      206.52     84.76 o
   1   5   8      706.00      824.97     17.15 o
   2   5   8     6652.52     6402.34     77.27 o
   3   5   8      730.29      863.64     30.89 o
   4   5   8     2399.45     2123.78     32.83 o
   5   5   8      560.84      615.58     18.44 o
   6   5   8      378.36      423.87     19.39 o
   7   5   8       95.08       88.31     16.72 o
   8   5   8      936.34      889.29     25.38 o
   9   5   8      133.71      136.15     68.78 o
  10   5   8        4.79      -15.52     25.26 o
  11   5   8       57.92       89.97     78.08 o
  12   5   8      225.78      412.38     95.03 o
   0   6   8    20647.48    19524.61    327.14 o
   1   6   8      167.24      221.23     12.31 o
   2   6   8     2909.62     2916.05     39.68 o
   3   6   8      598.76      660.63     16.80 o
   4   6   8     4124.79     3994.04     59.47 o
   5   6   8      752.93      669.87     20.10 o
   6   6   8     3771.59     3879.34    100.32 o
   7   6   8       44.40       50.38     17.26 o
   8   6   8       12.72        4.89     32.76 o
   9   6   8       65.51       53.81     26.11 o
  10   6   8     1517.45     1735.92    131.21 o
  11   6   8       55.00      107.58     81.34 o
   1   7   8      100.84      133.57     13.94 o
   2   7   8     7225.77     7327.05    107.09 o
   3   7   8       68.45      116.91     11.05 o
   4   7   8     2320.78     2580.27     61.61 o
   5   7   8       51.01       58.82     11.82 o
   6   7   8      202.57      170.94     17.55 o
   7   7   8      249.22      231.76     22.64 o
   9   7   8      258.34      294.43     62.92 o
  10   7   8      136.20      138.11     81.42 o
  11   7   8      195.61      192.83     82.97 o
   0   8   8     2520.84     2554.98     57.21 o
   1   8   8      568.03      544.52     28.28 o
   2   8   8     1381.54     1435.03     35.13 o
   3   8   8      434.05      575.20     17.61 o
   4   8   8      585.69      610.14     37.73 o
   5   8   8      693.06      710.98     34.23 o
   6   8   8        9.84       14.53     22.37 o
   7   8   8       34.48       22.79     17.77 o
   8   8   8       52.31       19.72     62.10 o
   9   8   8       70.68       66.81     35.88 o
  10   8   8      227.36      383.37     88.51 o
  11   8   8        6.18      128.77     77.91 o
   1   9   8     2758.06     2847.78     50.19 o
   2   9   8       32.42       12.87     47.35 o
   3   9   8     3642.30     3670.12    100.32 o
   4   9   8      638.62      682.40     25.35 o
   5   9   8      558.96      563.53     27.01 o
   6   9   8      351.03      338.91     29.10 o
   7   9   8        9.99       31.09     18.96 o
   8   9   8      108.11       99.43     34.56 o
   9   9   8      145.67       23.15     36.06 o
  11   9   8      137.51       84.76     89.97 o
   0  10   8       59.05       42.22     24.61 o
   1  10   8       43.15       88.61     16.69 o
   2  10   8      357.24      380.78     30.32 o
   3  10   8     1070.73     1189.01     34.82 o
   4  10   8     2658.68     2970.81     77.18 o
   5  10   8       25.26        4.76     25.92 o
   6  10   8     3087.96     3229.73    199.83 o
   7  10   8      125.04       76.77     38.96 o
   8  10   8      205.61      154.68     67.32 o
   9  10   8       37.17       42.22     74.98 o
  10  10   8       31.77      -78.24     59.98 o
   1  11   8       65.31       33.38     17.46 o
   2  11   8    10382.71    10672.12    184.08 o
   3  11   8      135.50      161.85     22.58 o
   4  11   8     3403.46     3307.37     71.33 o
   5  11   8       29.56       51.21     23.84 o
   6  11   8     1849.92     1902.97     60.26 o
   8  11   8     1057.29     1001.38    113.69 o
   9  11   8        2.82      122.90     56.40 o
  10  11   8       45.73       87.69     52.16 o
   0  12   8     5419.47     5411.01    160.39 o
   1  12   8       12.87        3.55     20.21 o
   2  12   8     1376.65     1315.43     96.25 o
   3  12   8      227.05      208.86     47.11 o
   4  12   8     5931.53     5868.37    149.78 o
   5  12   8     1104.73     1053.61     89.16 o
   6  12   8     3582.83     3323.84    172.29 o
   7  12   8       59.65       32.44     43.68 o
   8  12   8      118.17      147.53     45.98 o
   9  12   8        0.60      -45.48     58.84 o
   1  13   8       95.67       94.97     49.55 o
   2  13   8     1188.22     1164.48     50.93 o
   3  13   8      263.47      284.79    106.27 o
   4  13   8     1060.99      938.39     48.65 o
   5  13   8        5.57       17.63     38.59 o
   6  13   8       35.74        1.02     35.66 o
   8  13   8      214.06      150.98     51.35 o
   9  13   8        8.52       -4.89     63.89 o
   0  14   8       25.03       21.19     58.68 o
   1  14   8       75.13       47.00     24.76 o
   2  14   8      115.20      163.53     31.32 o
   3  14   8       29.39        5.01     41.27 o
   4  14   8       38.48       76.20     31.26 o
   5  14   8      156.13      182.88     62.26 o
   6  14   8       48.51      -24.29     50.53 o
   8  14   8       21.07       26.44     40.39 o
   1  15   8      449.92      418.03     48.19 o
   2  15   8       29.65       22.49     27.16 o
   3  15   8      611.76      670.91     39.93 o
   4  15   8       54.44       57.78     26.89 o
   5  15   8        6.92      138.60     46.16 o
   6  15   8       23.24       58.84     55.75 o
   8  15   8       11.42      -11.57     53.95 o
   0  16   8       10.25       87.69     37.00 o
   1  16   8      467.70      378.65     50.25 o
   2  16   8        5.28        1.12     48.36 o
   3  16   8      136.26      110.60     44.91 o
   4  16   8      138.29      112.79     42.05 o
   5  16   8       98.11       76.90     52.23 o
   7  16   8       16.38       -9.62     90.63 o
   1  17   8       18.34       -2.92     48.07 o
   2  17   8     2915.75     2972.81    222.33 o
   3  17   8      111.51      146.24     50.07 o
   4  17   8     1325.18     1408.05     72.61 o
   5  17   8       16.59       40.75     53.63 o
   1  18   8       18.58        5.18     47.19 o
   2  18   8      411.57      239.94     57.14 o
   3  18   8        0.02       -7.85     37.14 o
   4  18   8     1000.54      958.91    107.58 o
   1  19   8       27.43      135.41     51.19 o
   2  19   8      986.92      858.81     88.25 o
   3  19   8        7.23        8.14     45.39 o
   1   1   9     5068.36     5017.77     72.51 o
   2   1   9       62.36       64.70      8.70 o
   3   1   9    10615.21    10126.77    169.41 o
   4   1   9      805.39      964.50     34.97 o
   5   1   9      167.45      252.97     32.11 o
   6   1   9      353.83      247.92     50.86 o
   7   1   9      438.84      426.50     34.17 o
   8   1   9       22.30       -8.08     35.32 o
   9   1   9      372.33      371.64     46.22 o
  10   1   9      200.07      209.35     47.10 o
  11   1   9        3.67       59.25     50.30 o
  12   1   9        0.08      -17.31     51.83 o
   0   2   9    13718.43    13407.16    205.70 o
   1   2   9    11443.76    11118.06    136.80 o
   2   2   9     1629.17     1662.69     26.41 o
   3   2   9      645.11      704.65     28.04 o
   4   2   9      961.67      995.92     15.90 o
   5   2   9     2875.62     2986.36     86.71 o
   6   2   9        1.40        8.15      4.89 o
   7   2   9     1308.81     1176.17     56.66 o
   8   2   9      317.58      338.26     55.42 o
   9   2   9       95.13      130.94     34.10 o
  10   2   9      297.26      326.04     34.14 o
  11   2   9      184.45      139.90     53.36 o
  12   2   9       81.38      -38.33     55.71 o
   1   3   9     1240.11     1402.60     22.39 o
   2   3   9      230.58      239.63     16.14 o
   3   3   9      127.80      139.74     16.71 o
   4   3   9       81.74       78.23      8.46 o
   5   3   9      376.29      416.25     10.34 o
   6   3   9      122.10      100.67      7.99 o
   7   3   9      152.61      140.88      8.97 o
   8   3   9       56.84       52.73      7.11 o
   9   3   9      326.01      312.61     16.47 o
  10   3   9        3.10      -20.16     29.26 o
  11   3   9        6.46      -53.30     73.59 o
  12   3   9       14.76       81.82     80.36 o
   0   4   9      362.20      429.01     16.79 o
   1   4   9    23719.82    24424.54    258.81 o
   2   4   9      154.56      164.41     10.26 o
   3   4   9      495.07      598.64     13.94 o
   4   4   9     1041.98     1081.69     19.63 o
   5   4   9        4.72        7.02     11.41 o
   6   4   9      178.12      161.96     12.31 o
   7   4   9      112.06       99.80     10.69 o
   8   4   9      166.05      150.05     18.66 o
   9   4   9      523.38      510.46    112.88 o
  10   4   9        0.03       28.81     39.12 o
  11   4   9      100.50       92.85     50.98 o
  12   4   9       35.16      -40.75     79.87 o
   1   5   9     5029.25     5255.27     64.05 o
   2   5   9       19.92       42.01      9.86 o
   3   5   9     3184.18     3215.71     46.17 o
   4   5   9       71.77       93.98      9.93 o
   5   5   9      104.51      105.90     10.77 o
   6   5   9     2210.81     2379.91     47.15 o
   7   5   9       85.14       59.16     30.32 o
   8   5   9      954.90      933.96     60.47 o
   9   5   9      224.20      237.03     64.06 o
  10   5   9      285.59      255.34     28.50 o
   0   6   9        9.57        4.89     13.04 o
   1   6   9      911.63     1039.00     19.25 o
   2   6   9     4240.31     4480.42     56.95 o
   3   6   9     1167.69     1243.67     24.15 o
   4   6   9       58.22       73.62     10.34 o
   5   6   9       18.18       16.82     21.11 o
   6   6   9     1542.09     1624.83     40.25 o
   7   6   9      788.30      740.27     45.97 o
   8   6   9      571.41      530.08     35.96 o
   9   6   9      138.07      110.87     45.64 o
  10   6   9       96.42       89.97     50.53 o
  11   6   9      197.07      297.14     84.92 o
   1   7   9     2040.79     1923.15     32.27 o
   2   7   9     2070.27     2193.30     37.46 o
   3   7   9     4071.33     4330.55     61.04 o
   4   7   9      172.33      227.38     22.90 o
   5   7   9        9.54        0.71     16.30 o
   6   7   9      506.34      502.76     19.60 o
   7   7   9       79.47      102.33     53.22 o
   8   7   9        0.60      -42.56     28.37 o
   9   7   9       12.54       11.14     25.76 o
  10   7   9       82.28       58.84     57.05 o
  11   7   9      200.80      174.24     84.27 o
   0   8   9     7192.12     7960.94    151.26 o
   1   8   9    19595.63    21574.42    254.90 o
   2   8   9     1210.71     1359.38     26.20 o
   3   8   9       55.97       78.38     12.45 o
   4   8   9      339.72      302.71     15.80 o
   5   8   9      912.12      992.19     45.48 o
   6   8   9        0.02        4.89     17.77 o
   7   8   9      159.92      173.92     22.71 o
   8   8   9       83.00       58.20     27.33 o
   9   8   9      128.42      168.16     34.87 o
  11   8   9      253.24      367.72     94.54 o
   1   9   9        0.41      -15.35     11.58 o
   2   9   9       12.37       -1.29     13.33 o
   3   9   9      132.07      149.10     21.76 o
   4   9   9       40.81       31.95     16.08 o
   5   9   9      928.43      805.41     32.90 o
   6   9   9     1877.63     1782.57     69.39 o
   7   9   9     2699.81     2755.77    108.58 o
   8   9   9     1620.87     1571.78     86.39 o
   9   9   9      246.49      237.95     44.69 o
  10   9   9       22.91      -35.70     39.12 o
   0  10   9      707.21      644.82     34.88 o
   1  10   9       77.54      123.57     17.36 o
   2  10   9      738.83      768.37     29.21 o
   3  10   9     1228.79     1380.00     44.40 o
   4  10   9      186.36      188.80     19.42 o
   5  10   9     4958.68     4610.80    129.66 o
   6  10   9       19.86       37.19     20.36 o
   7  10   9     1720.72     1581.40    115.56 o
   8  10   9      396.64      365.19     44.32 o
   9  10   9       12.21      -42.22     76.61 o
   1  11   9      699.66      747.19     28.57 o
   2  11   9      365.78      375.16     25.51 o
   3  11   9     1133.99     1134.50     41.95 o
   4  11   9      116.49       82.38     21.41 o
   5  11   9      272.19      267.68     29.18 o
   6  11   9      646.83      440.74     37.33 o
   7  11   9       23.94      -22.66     30.81 o
   8  11   9      193.01      111.31     41.20 o
   9  11   9        4.66        7.94     65.20 o
  10  11   9       61.03      111.00     53.63 o
   0  12   9     2043.66     2051.97     84.11 o
   1  12   9      160.53      210.97     31.53 o
   2  12   9     1062.16      994.98     41.27 o
   3  12   9      253.37      261.66     28.43 o
   4  12   9        2.06       44.21     22.90 o
   5  12   9      200.51      177.37     51.34 o
   6  12   9        0.86       89.28     57.78 o
   7  12   9       19.08       83.29     56.72 o
   8  12   9      118.86      105.83     39.75 o
   9  12   9       65.12       87.69     58.19 o
   1  13   9     1024.57      995.37     61.86 o
   2  13   9      438.05      426.53    104.07 o
   3  13   9     1030.69     1098.18     43.41 o
   4  13   9      347.18      273.69     29.83 o
   5  13   9        0.79       15.27     49.55 o
   6  13   9       74.17      101.06     52.00 o
   8  13   9       20.88       61.55     46.54 o
   9  13   9       66.22       83.29     68.46 o
   0  14   9       93.50       76.77     58.68 o
   1  14   9      763.80      707.66     61.34 o
   2  14   9       70.35       70.89     54.03 o
   3  14   9      403.75      355.24     46.62 o
   4  14   9      106.02       57.21     34.47 o
   5  14   9      146.47      155.25     32.86 o
   6  14   9       11.13       74.65     57.21 o
   8  14   9       31.05       64.10     39.40 o
   1  15   9      386.13      279.57     38.43 o
   2  15   9       18.87       36.26     30.60 o
   3  15   9       71.33       59.23     50.37 o
   4  15   9        1.72      -21.53     47.90 o
   5  15   9        5.36      -53.43     47.27 o
   6  15   9       88.19       50.53     60.31 o
   7  15   9      179.67       87.69     60.47 o
   8  15   9        1.91      -22.65     42.38 o
   0  16   9      549.04      580.92     72.04 o
   1  16   9      261.47      271.89     48.05 o
   2  16   9       71.24       48.26     46.62 o
   3  16   9       82.75       79.13     32.33 o
   4  16   9       58.82       78.10     34.43 o
   5  16   9      976.34     1133.81    111.49 o
   6  16   9      184.83       71.88     68.46 o
   7  16   9       27.06       90.15     84.02 o
   1  17   9       12.41       22.40     52.24 o
   2  17   9        0.34       -4.89     39.93 o
   3  17   9      324.76      314.64     64.10 o
   4  17   9       95.58       62.98     35.14 o
   5  17   9       27.47      143.76     81.34 o
   6  17   9       26.86       21.19     68.46 o
   0  18   9      844.99      663.40     93.56 o
   1  18   9      177.13      261.97     48.69 o
   2  18   9      115.65       94.76     44.84 o
   3  18   9       78.23       12.63     39.77 o
   4  18   9      121.12      132.29     66.01 o
   5  18   9       23.28      -17.25     62.64 o
   1  19   9      261.31      289.87     48.46 o
   2  19   9      398.45      312.70     99.35 o
   3  19   9      486.48      515.23     55.51 o
   1   0  10    39702.06    36977.85   1180.10 o
   2   0  10      787.65      778.31     33.74 o
   3   0  10     1706.69     1915.38     42.38 o
   4   0  10      317.91      302.85     40.75 o
   5   0  10     3765.08     3536.55    158.43 o
   7   0  10      211.85      272.69     53.30 o
   8   0  10      155.89      228.03     43.85 o
   9   0  10       38.09       58.84     44.01 o
  10   0  10       92.64       24.29     45.31 o
  11   0  10      392.17      420.70     87.69 o
  12   0  10        8.74      109.37     87.86 o
   1   1  10     7263.88     6985.96     92.25 o
   2   1  10       26.30       22.90     11.33 o
   3   1  10    22223.87    21508.11    293.09 o
   4   1  10      111.78      151.50     27.87 o
   5   1  10      249.74      309.13     31.01 o
   6   1  10        1.71        3.26     44.34 o
   7   1  10     2389.76     2312.11    147.51 o
   8   1  10       83.89       93.67     32.04 o
   9   1  10     1557.72     1652.54     79.71 o
  10   1  10       50.77       71.90     30.23 o
  11   1  10       99.40       13.31     49.55 o
  12   1  10       95.81      165.34     63.28 o
   0   2  10    22080.43    22061.66    323.88 o
   1   2  10     2916.06     3006.40     39.06 o
   2   2  10     1233.27     1181.71     21.33 o
   3   2  10      465.61      502.17     16.38 o
   4   2  10      344.81      298.93     15.32 o
   5   2  10        3.24       -2.21     28.52 o
   6   2  10      245.18      153.54     45.97 o
   7   2  10       39.11      -35.70     43.85 o
   8   2  10      738.65      732.74     47.60 o
   9   2  10      170.78      114.23     43.93 o
  10   2  10       36.78       16.24     33.80 o
  11   2  10       78.59       14.87     50.23 o
  12   2  10        3.64       24.12    100.90 o
   1   3  10     1601.33     1621.81     25.30 o
   2   3  10     6699.63     6481.53     77.69 o
   3   3  10      269.36      319.92     10.20 o
   4   3  10      860.92      996.73     21.39 o
   5   3  10      618.02      532.35     13.14 o
   6   3  10      837.00      670.27     17.85 o
   7   3  10        5.84        4.46      5.64 o
   8   3  10     1567.41     1575.24     83.37 o
   9   3  10       51.60       35.37     39.52 o
  10   3  10      232.64      259.40     40.51 o
  11   3  10      166.74      175.77     46.39 o
  12   3  10      118.75      169.33     61.06 o
   0   4  10    10841.42    10598.89    166.26 o
   1   4  10     7267.34     6989.28     73.86 o
   2   4  10       64.45       80.21     15.57 o
   3   4  10     2177.48     2432.04     36.59 o
   4   4  10     1552.10     1590.60     28.40 o
   5   4  10      891.19      814.55     20.29 o
   6   4  10      140.04      151.90      8.40 o
   7   4  10       10.28       12.71      8.41 o
   8   4  10      224.42      222.59     74.90 o
   9   4  10       98.13       83.09     62.10 o
  10   4  10       51.27       66.50     39.56 o
  11   4  10      131.28      154.20     55.61 o
  12   4  10        8.02      128.77     85.25 o
   1   5  10     4278.93     4543.11     53.88 o
   2   5  10     5583.28     5941.22     71.72 o
   3   5  10    15005.57    15879.25    376.44 o
   4   5  10      949.82     1077.63     23.38 o
   5   5  10      299.38      327.86     14.46 o
   6   5  10      230.69      231.34     15.40 o
   7   5  10     2947.63     3069.74     61.59 o
   8   5  10       44.48       52.75     14.42 o
   9   5  10      600.63      587.39     46.53 o
  10   5  10       25.20      -83.29     60.47 o
  11   5  10       28.27      -40.75     53.63 o
   0   6  10     8097.18     8369.57    133.01 o
   1   6  10    41896.43    43941.77    476.96 o
   2   6  10     2683.04     3005.99     43.80 o
   3   6  10     1050.83     1282.86     23.46 o
   4   6  10       19.62       11.79      9.75 o
   5   6  10      233.47      240.62     15.51 o
   6   6  10      317.41      342.41     16.46 o
   7   6  10        1.12       17.33     23.55 o
   8   6  10      392.98      379.51     27.47 o
   9   6  10      373.27      331.54     47.11 o
  10   6  10       25.24      -11.57     50.69 o
   1   7  10    10025.14     9991.74    119.43 o
   2   7  10     3798.18     3668.74     55.01 o
   3   7  10     6072.89     5867.10     75.67 o
   4   7  10       11.15       34.16     21.92 o
   5   7  10      703.73      760.07     24.35 o
   6   7  10     1207.78     1131.55     51.59 o
   7   7  10       95.47      107.66     24.78 o
   8   7  10     1192.41     1090.82     56.39 o
   9   7  10      303.48      262.10     74.49 o
  11   7  10      196.57      224.28     73.84 o
   0   8  10      736.40      800.97     31.95 o
   1   8  10     1732.87     1848.35     41.56 o
   2   8  10      318.12      276.19     15.40 o
   3   8  10        0.76      -12.45     14.37 o
   4   8  10      152.76      174.88     17.69 o
   5   8  10       59.95       53.99     14.81 o
   6   8  10       10.28        8.14     14.31 o
   7   8  10     1610.15     1576.35     55.41 o
   8   8  10       26.32       61.58     39.20 o
   9   8  10      132.23       73.58     53.87 o
   1   9  10       23.03       19.61     12.96 o
   2   9  10       75.23       45.54     12.84 o
   3   9  10        4.39        9.16     16.95 o
   4   9  10        8.98       12.83     15.80 o
   5   9  10       44.89       60.21     15.30 o
   6   9  10        2.92       29.03     20.29 o
   8   9  10        8.97      -22.93     26.45 o
   9   9  10       17.05        4.72     14.73 o
  10   9  10      344.72      302.85     50.53 o
   0  10  10      509.57      454.44     29.34 o
   1  10  10       86.03       57.92     18.78 o
   2  10  10       20.15       26.62     42.54 o
   3  10  10      877.05      987.11     45.80 o
   4  10  10     1073.55     1004.16     79.62 o
   5  10  10     2565.60     2492.71    151.10 o
   6  10  10       19.00        6.38     20.67 o
   7  10  10      751.33      718.65     75.79 o
   8  10  10       23.69       68.85     38.25 o
   9  10  10        6.32       25.14     36.81 o
  10  10  10      138.54      217.11     57.05 o
   1  11  10      343.34      380.35     51.34 o
   2  11  10        5.20       -5.00     18.57 o
   3  11  10      167.10      137.37     24.09 o
   4  11  10      261.12      228.39     36.27 o
   5  11  10       33.48      -16.91     23.86 o
   6  11  10      100.63      135.12     40.42 o
   7  11  10      654.88      758.10     82.31 o
   8  11  10      515.71      581.79    117.93 o
   9  11  10      397.18      357.27     54.85 o
   0  12  10     1400.38     1600.79     71.07 o
   1  12  10     1926.86     1880.14     82.80 o
   2  12  10       56.94       55.46     22.28 o
   3  12  10     3105.84     3298.43     81.76 o
   4  12  10        7.66      -29.92     28.11 o
   5  12  10     5285.16     5496.44    151.00 o
   6  12  10       35.55       57.30     52.89 o
   7  12  10     1320.61     1288.17    107.25 o
   8  12  10        5.72       76.77     50.20 o
   9  12  10      596.68      571.21     66.50 o
   1  13  10     2440.97     2437.98     78.21 o
   2  13  10      382.54      361.54     34.16 o
   3  13  10     2247.73     2275.79     74.01 o
   4  13  10      978.04      903.32     50.68 o
   5  13  10       11.97      -51.47     34.31 o
   6  13  10      214.53      107.58     53.63 o
   7  13  10      140.74      179.62     52.00 o
   8  13  10        0.34       21.25    103.75 o
   9  13  10       24.59       17.93     60.31 o
   0  14  10      525.41      444.17     47.60 o
   1  14  10      131.77      125.07     32.91 o
   2  14  10      184.67      181.23     52.65 o
   3  14  10        5.48        3.82     30.07 o
   4  14  10      720.20      849.74     87.20 o
   5  14  10        0.09       22.75     49.71 o
   6  14  10      336.82      297.14     66.83 o
   7  14  10      176.91      104.32     89.97 o
   8  14  10       38.69       83.13     40.86 o
   1  15  10      154.66      171.09     29.20 o
   2  15  10      931.17      948.00     55.57 o
   3  15  10      119.30       71.92     49.39 o
   4  15  10      723.81      587.70    161.86 o
   5  15  10       16.66       11.31     41.90 o
   7  15  10       18.59       61.94     89.65 o
   0  16  10      279.60      186.14     78.24 o
   1  16  10      104.28       81.23     27.92 o
   2  16  10       11.81       25.97    124.86 o
   3  16  10      303.11      259.99     40.43 o
   4  16  10      188.28      195.67     49.49 o
   6  16  10      170.87      268.62     84.76 o
   7  16  10      137.81      191.30     49.93 o
   1  17  10      902.13      936.78    114.10 o
   2  17  10      495.25      493.07     62.75 o
   3  17  10     1464.57     1617.32     82.85 o
   4  17  10       59.39      120.62     78.08 o
   5  17  10       54.20     -109.64    116.71 o
   6  17  10       35.71      -30.87     59.17 o
   0  18  10       26.73      -52.16     91.60 o
   1  18  10      752.08      916.99     74.32 o
   2  18  10      199.34      205.50     84.02 o
   3  18  10      141.39      146.41     52.40 o
   4  18  10      389.55      459.88     71.66 o
   1  19  10       11.38        9.17     64.98 o
   2  19  10        7.54      -12.88     48.74 o
   3  19  10      269.13      326.70     83.70 o
   1   1  11     1011.99     1004.23     18.93 o
   2   1  11     3612.47     3736.33     59.30 o
   3   1  11      196.87      240.44     36.19 o
   4   1  11     1929.14     2049.80     70.77 o
   5   1  11      172.06      174.56     22.24 o
   6   1  11      444.75      642.86     63.41 o
   7   1  11      514.05      512.95     67.64 o
   8   1  11      152.75      146.69     42.53 o
   9   1  11      709.19      751.61     65.44 o
  10   1  11        2.14      -19.42     38.29 o
  11   1  11       35.64       25.73     43.81 o
  12   1  11        1.60       51.79     59.66 o
   0   2  11     3977.65     4378.59     80.19 o
   1   2  11     6613.49     6497.10    126.97 o
   2   2  11     8384.81     8847.14    120.00 o
   3   2  11      599.25      470.73     65.61 o
   4   2  11     3832.59     4256.29     94.78 o
   5   2  11      348.10      307.09     35.37 o
   6   2  11      243.50      308.39     45.31 o
   7   2  11      140.58      138.28     43.85 o
   8   2  11      604.37      485.89     37.95 o
   9   2  11       68.74      135.82     53.95 o
  10   2  11      395.05      261.46     77.18 o
  11   2  11       20.28       11.07     53.35 o
  12   2  11        9.78      104.32     66.83 o
   1   3  11     1511.79     1505.46     53.63 o
   2   3  11     3926.79     3915.80     65.61 o
   3   3  11       35.80       70.28     32.03 o
   4   3  11       25.14       21.91     11.41 o
   5   3  11       25.39       23.32      5.17 o
   6   3  11      243.14      230.43     14.02 o
   7   3  11      329.84      321.33     69.68 o
   8   3  11      693.90      733.17     54.62 o
   9   3  11      854.18      865.40     52.30 o
  10   3  11       11.93        2.58     70.82 o
  11   3  11      249.68      210.10     62.10 o
  12   3  11       10.52       64.06     73.59 o
   0   4  11     1585.48     1722.55     43.52 o
   1   4  11    16053.82    15558.16    170.93 o
   2   4  11       27.52       25.29      8.12 o
   3   4  11      777.05      848.28     44.91 o
   4   4  11     2828.35     2618.58    119.97 o
   5   4  11     3104.78     3101.65     59.40 o
   6   4  11      935.26      911.61     20.47 o
   7   4  11       13.73       31.20     10.51 o
   8   4  11       15.90       26.17     32.68 o
   9   4  11      112.78      113.44     36.51 o
  10   4  11       20.28      -52.13     39.25 o
  11   4  11      177.82       97.52     54.60 o
   1   5  11    19083.37    19739.60    208.61 o
   2   5  11      109.70      130.37     22.17 o
   3   5  11    13683.11    14830.30    169.42 o
   4   5  11     2126.61     2235.75     37.50 o
   5   5  11      322.67      363.15     15.27 o
   6   5  11        8.37       13.56     11.13 o
   7   5  11      187.11      182.31     12.83 o
   8   5  11        0.32       -7.61     12.18 o
   9   5  11      240.86      273.81    111.82 o
  10   5  11       35.86       12.35     49.71 o
   0   6  11       46.53       69.76     16.14 o
   1   6  11     5422.10     5383.35     64.84 o
   2   6  11       54.55       49.72     10.59 o
   3   6  11      294.35      293.61     14.52 o
   4   6  11      996.73      918.85     25.82 o
   5   6  11     1611.93     1533.45     39.07 o
   6   6  11      322.37      306.68     22.90 o
   7   6  11      350.48      371.44     20.15 o
   8   6  11      191.65      148.65     24.61 o
   9   6  11      100.17       74.65     37.65 o
  10   6  11        0.01        8.15     42.54 o
   1   7  11     1879.31     1805.46     30.23 o
   2   7  11     2022.45     2086.09     35.15 o
   3   7  11     7660.68     7201.86    101.77 o
   4   7  11      984.14      948.97     26.22 o
   5   7  11      307.62      323.50     19.00 o
   6   7  11      218.75      207.03     22.33 o
   7   7  11     3123.71     3182.75     79.20 o
   8   7  11      231.24      235.40     68.13 o
   9   7  11      153.88      204.50     73.35 o
  10   7  11        0.64      132.35     58.52 o
   0   8  11     6206.97     6377.26    109.70 o
   1   8  11     3336.53     3423.23     49.75 o
   2   8  11      711.16      664.32     19.84 o
   3   8  11       67.92       45.53     21.27 o
   4   8  11       44.47        5.39     13.22 o
   5   8  11      920.23      848.30     42.54 o
   6   8  11      255.88      206.68     22.05 o
   7   8  11      923.15      844.98     84.43 o
   8   8  11        3.03       22.33     76.85 o
   9   8  11      102.61       79.33     31.70 o
  11   8  11       69.51      -16.30     88.02 o
   1   9  11       28.32        7.36     14.44 o
   2   9  11        2.95        3.97     15.80 o
   3   9  11        3.80        1.37     16.80 o
   4   9  11      620.73      647.71     49.80 o
   5   9  11        2.13       25.22     16.08 o
   6   9  11      697.14      671.24     30.97 o
   7   9  11      249.77      272.69     45.31 o
   8   9  11        2.43       13.19     20.37 o
   9   9  11       15.20       39.12     73.19 o
  10   9  11       14.12        6.15     36.68 o
   0  10  11      390.57      383.37     29.99 o
   1  10  11        0.59        0.07     20.46 o
   2  10  11        0.55       18.24     17.50 o
   3  10  11     2350.91     2313.11     75.96 o
   4  10  11      525.47      526.93     56.40 o
   5  10  11     2211.06     2294.46     74.21 o
   6  10  11      100.98       79.64     62.02 o
   8  10  11      217.22      314.40     87.28 o
   9  10  11      452.16      586.79     64.55 o
  10  10  11      342.94      356.96     56.40 o
   1  11  11     3509.76     3587.22     98.77 o
   2  11  11       68.54       32.84     38.22 o
   3  11  11     3323.90     3384.46    190.22 o
   4  11  11       18.42       25.96     18.82 o
   5  11  11      397.84      433.19     44.25 o
   6  11  11        2.54      -37.77     44.17 o
   7  11  11       20.50       34.23     44.01 o
   8  11  11        5.25        9.34     37.91 o
   9  11  11       53.05       48.74     49.06 o
  10  11  11        0.15      118.28     48.39 o
   0  12  11      298.34      274.00     49.39 o
   1  12  11       42.96       30.91     24.37 o
   2  12  11       28.53       -3.97     45.39 o
   3  12  11     1166.56     1061.84     93.40 o
   4  12  11      594.43      533.57     35.53 o
   5  12  11      111.76      138.42     36.30 o
   7  12  11      122.64      309.86     85.25 o
   8  12  11       50.96       34.76     33.88 o
   9  12  11      288.71      260.49     54.24 o
   1  13  11      265.34      204.84     39.30 o
   2  13  11      623.43      696.29    163.40 o
   3  13  11      327.36      269.59     32.91 o
   4  13  11       17.96       62.03     23.92 o
   5  13  11       30.68      -37.24     39.93 o
   6  13  11      401.92      418.90     72.70 o
   7  13  11      873.79      926.64     76.12 o
   8  13  11      290.76      253.98     52.63 o
   9  13  11       42.76        0.00     16.30 o
   0  14  11     1533.63     1340.81    103.50 o
   1  14  11     1027.27     1029.23     53.19 o
   2  14  11     1871.54     1522.00     82.72 o
   3  14  11       79.69       65.99     44.26 o
   4  14  11      641.87      490.29     81.50 o
   5  14  11        0.37       21.34    108.39 o
   6  14  11      125.76       59.19     71.07 o
   7  14  11       19.38       31.51     51.91 o
   8  14  11      143.85      130.21     89.08 o
   1  15  11      249.83      203.54    136.59 o
   2  15  11       24.65       -9.20     61.04 o
   3  15  11      259.24      277.30     33.74 o
   4  15  11      174.83      112.53    159.17 o
   5  15  11       75.51       91.60     60.31 o
   6  15  11       64.07       83.29     69.93 o
   7  15  11       22.95      -20.89    127.95 o
   0  16  11      206.35      192.83     81.82 o
   1  16  11      222.92      221.83     35.15 o
   2  16  11       98.06       70.05     37.66 o
   3  16  11      862.98      717.57     52.98 o
   4  16  11       46.49      -46.53     38.68 o
   5  16  11      845.32      866.17     90.30 o
   6  16  11        0.19       83.29     71.39 o
   1  17  11        3.52       -6.09     86.47 o
   2  17  11      143.95      162.83     45.31 o
   3  17  11        2.69        4.45     46.02 o
   4  17  11       18.94      -63.24     53.95 o
   5  17  11        0.00      -61.65     57.70 o
   0  18  11       96.15        4.89     62.26 o
   1  18  11        1.10       63.95     49.69 o
   2  18  11        8.20       22.90     44.74 o
   3  18  11       96.18       54.26     86.88 o
   4  18  11       31.21       61.70     61.41 o
   1  19  11       11.72      -60.20     40.14 o
   2  19  11       73.31       21.24    122.08 o
   0   0  12    49579.35    50225.27   1628.67 o
   1   0  12     6789.62     6990.94    249.87 o
   2   0  12     6988.99     7625.98    197.39 o
   3   0  12      449.33      429.01     13.37 o
   4   0  12     5864.73     6046.38    232.27 o
   5   0  12     2607.92     2670.54    100.08 o
   6   0  12     1987.22     2088.64    114.42 o
   8   0  12     2613.17     2538.68    150.61 o
   9   0  12      733.40      720.77     88.83 o
  10   0  12     1415.91     1587.92    125.51 o
  11   0  12       57.29       81.82     78.08 o
  12   0  12        3.86      133.33     91.44 o
   1   1  12      308.30      297.92     15.22 o
   2   1  12       37.84       20.75     17.93 o
   3   1  12     1461.76     1439.54     35.69 o
   4   1  12     2050.33     1695.44     23.93 o
   6   1  12      266.98      335.59     36.84 o
   7   1  12      121.84      318.50     60.47 o
   8   1  12      496.36      485.89     69.44 o
   9   1  12      128.14       98.44     46.55 o
  10   1  12      606.76      718.26     54.52 o
  11   1  12       12.83      -50.53     73.51 o
  12   1  12      507.16      437.58     73.67 o
   0   2  12      145.50      107.58     15.16 o
   1   2  12      929.78      830.00     18.88 o
   2   2  12     1298.44     1468.41     26.71 o
   3   2  12     1761.24     1869.58     55.91 o
   4   2  12     5510.60     6117.12     92.24 o
   5   2  12    14506.75    16036.83    664.54 o
   6   2  12     1315.03     1508.38    109.70 o
   7   2  12     2063.05     2086.18    127.46 o
   8   2  12      587.47      553.17     43.62 o
   9   2  12       18.82       -0.25     36.59 o
  10   2  12      417.64      487.57     88.18 o
  11   2  12      594.13      697.99     73.64 o
   1   3  12     1226.32     1029.67     19.18 o
   2   3  12      802.38      694.75     20.13 o
   3   3  12    10808.53    11287.22    194.15 o
   4   3  12     1221.33     1308.54     29.18 o
   5   3  12      128.97      167.30     14.59 o
   6   3  12      158.34      139.85     48.74 o
   7   3  12      724.41      777.71     47.58 o
   8   3  12      169.88      207.22     33.25 o
   9   3  12      126.10      114.78     33.16 o
  10   3  12       17.03        4.90    109.70 o
  11   3  12       19.77      139.79     92.26 o
   0   4  12     3900.15     3931.16     75.96 o
   1   4  12    13491.62    12973.79    149.20 o
   2   4  12     2159.54     2128.08     30.23 o
   3   4  12     1520.73     1578.49     26.04 o
   4   4  12       32.14       48.83     10.68 o
   5   4  12     7381.62     7554.22    125.57 o
   6   4  12      317.61      325.06     12.96 o
   7   4  12     1260.47     1320.21     26.24 o
   8   4  12      909.27      969.58     63.04 o
   9   4  12      321.88      310.32     96.17 o
  10   4  12      192.38       94.93     36.92 o
  11   4  12      347.86      421.98    117.36 o
   1   5  12     2553.86     2735.67     35.84 o
   2   5  12     3186.47     3045.93     43.74 o
   3   5  12     2024.91     2152.09     44.91 o
   4   5  12     2005.25     2204.89     36.12 o
   5   5  12     2005.40     2109.02     41.95 o
   6   5  12      577.08      537.64     18.36 o
   7   5  12      102.02       86.70     10.43 o
   8   5  12      706.52      711.92     50.19 o
   9   5  12      404.47      416.67     46.31 o
  10   5  12       68.20       85.56     53.14 o
  11   5  12       74.88     -127.14     84.76 o
   0   6  12      226.92      151.59     17.93 o
   1   6  12      696.69      688.08     17.17 o
   2   6  12     1545.49     1495.39     26.24 o
   3   6  12     1008.55      988.34     23.11 o
   4   6  12      604.24      581.16     19.60 o
   5   6  12      374.42      354.29     17.06 o
   6   6  12     3682.79     3703.09     74.17 o
   7   6  12      966.45      905.79     59.90 o
   8   6  12        6.07      -15.61     17.20 o
   9   6  12       18.47      -53.95     63.41 o
  10   6  12       41.10       83.29     55.26 o
  11   6  12       50.66       16.30     81.50 o
   1   7  12      491.57      438.75     13.74 o
   2   7  12        8.12       28.80     12.18 o
   3   7  12     4503.50     4344.05     67.71 o
   4   7  12     1137.67     1219.69     53.63 o
   5   7  12        9.29        4.11     13.27 o
   6   7  12      132.36      134.29     17.93 o
   7   7  12      798.09      851.29     66.67 o
   8   7  12       93.39       81.98     39.20 o
   9   7  12      246.47      286.46     37.41 o
  10   7  12        0.40      144.74     62.10 o
  11   7  12       52.00       71.88     89.65 o
   0   8  12      538.78      580.92     25.26 o
   1   8  12     5511.03     5521.09    141.07 o
   2   8  12      200.75      146.04     33.25 o
   3   8  12        2.04      -23.73     23.55 o
   4   8  12       10.80      -12.12     18.58 o
   5   8  12      894.69      971.59     46.94 o
   6   8  12      140.35      153.96     78.48 o
   7   8  12       20.31        4.89     22.98 o
   8   8  12       10.28       54.14     23.56 o
   9   8  12      619.36      703.28     42.19 o
   1   9  12     2212.22     2140.46     43.00 o
   2   9  12      624.06      637.19     25.83 o
   3   9  12     1887.20     1906.64     79.46 o
   4   9  12       10.32       27.62     14.96 o
   5   9  12      176.66      169.77     29.28 o
   6   9  12       11.15       10.35     19.31 o
   7   9  12     1108.31     1222.48     87.53 o
   8   9  12        2.93       23.39     28.68 o
   9   9  12      883.92      920.53     52.65 o
  10   9  12        0.02     -112.79     92.58 o
   0  10  12        0.78       35.70     17.93 o
   1  10  12      178.92      167.26     28.69 o
   2  10  12      103.95      124.97     33.41 o
   3  10  12     1743.42     1615.77     56.11 o
   4  10  12       65.21       23.10     19.61 o
   5  10  12     1253.08     1206.35     48.18 o
   6  10  12      109.08      101.28     34.05 o
   8  10  12       94.41       92.38     43.93 o
   9  10  12      154.89      168.19     40.81 o
   1  11  12      757.79      745.35     28.80 o
   2  11  12     1782.61     1757.89     53.81 o
   3  11  12     1154.57     1182.72     42.03 o
   4  11  12      373.37      362.42     32.08 o
   5  11  12       46.40        9.07     28.40 o
   8  11  12      386.41      420.75    102.28 o
   9  11  12      266.49      262.40     49.99 o
   0  12  12     5297.16     5146.96    156.48 o
   1  12  12     1093.93     1060.23     51.51 o
   2  12  12     1603.42     1480.64     93.64 o
   3  12  12      470.83      475.52     53.87 o
   4  12  12     1056.65     1178.27     73.92 o
   5  12  12       33.33       62.18     44.51 o
   7  12  12       34.22       47.15     47.97 o
   8  12  12     1052.83      940.95     82.15 o
   9  12  12        3.58        6.43     41.46 o
   1  13  12      377.23      343.61     34.19 o
   2  13  12       28.65       84.89     23.96 o
   3  13  12     1539.34     1542.20     73.89 o
   4  13  12      281.56      202.80     81.42 o
   5  13  12      216.89      298.18     73.51 o
   7  13  12      795.14      882.96    115.24 o
   8  13  12      301.15      367.51     56.14 o
   0  14  12      538.05      550.28     77.59 o
   1  14  12     1768.38     1737.34    136.75 o
   2  14  12       18.55       -5.26     14.72 o
   3  14  12      150.71      190.87     87.45 o
   4  14  12       85.82       97.39     39.44 o
   6  14  12        3.97       42.22     63.57 o
   7  14  12        2.48      -47.45     39.15 o
   8  14  12       10.78      -32.54     40.28 o
   1  15  12     1614.66     1686.41    156.40 o
   2  15  12      625.46      682.82     78.08 o
   3  15  12     2390.11     2458.21     90.23 o
   4  15  12       12.44      -54.67     46.79 o
   5  15  12       63.89        1.63     44.50 o
   7  15  12      669.11      859.66    159.90 o
   0  16  12       30.57       89.97     81.99 o
   1  16  12      158.06      129.91     37.62 o
   2  16  12      102.23       83.51     39.31 o
   3  16  12       34.11       51.77     39.93 o
   4  16  12      107.93       73.50     34.58 o
   5  16  12      401.58      385.67     63.15 o
   6  16  12      138.46      200.81     75.47 o
   1  17  12       57.29       77.73     38.38 o
   2  17  12     1535.90     1435.06     80.33 o
   3  17  12      462.24      418.82     52.57 o
   4  17  12      302.44      335.57     59.00 o
   5  17  12        0.04       35.42     66.91 o
   0  18  12      598.83      684.42    118.34 o
   1  18  12      260.64      315.56     64.55 o
   2  18  12        0.16       20.63     50.53 o
   3  18  12       49.61       45.48     40.26 o
   4  18  12      760.04      759.66     65.02 o
   1  19  12      194.60      195.60     63.00 o
   2  19  12      163.49      130.48     75.14 o
   1   1  13      421.90      480.59     15.04 o
   2   1  13     1494.24     1391.72     39.20 o
   3   1  13     2366.96     2453.05     56.23 o
   4   1  13       76.61       78.36     10.59 o
   6   1  13     1118.81     1191.51     94.70 o
   7   1  13       21.75        1.63     34.56 o
   8   1  13       24.21       12.88     56.89 o
   9   1  13      433.33      500.71     60.63 o
  10   1  13      683.56      809.19     64.61 o
  11   1  13      171.09       68.57     57.10 o
   0   2  13        1.67      -14.67     14.51 o
   1   2  13     1069.92     1117.48     20.98 o
   2   2  13      310.12      320.22     11.08 o
   3   2  13     1358.32     1285.74     28.91 o
   4   2  13     5475.39     5614.76     87.63 o
   5   2  13      775.91      856.71     75.63 o
   6   2  13     1874.71     1705.76    116.71 o
   7   2  13       68.65       36.82     22.47 o
   8   2  13      952.67     1066.24     64.91 o
   9   2  13       43.13       65.44     36.66 o
  10   2  13      691.69      635.32     45.55 o
  11   2  13       38.04       86.32     58.58 o
   1   3  13      517.45      518.68     20.21 o
   2   3  13      118.12       80.01     10.18 o
   3   3  13     1037.42     1089.34     30.89 o
   4   3  13       22.41        9.83     22.82 o
   5   3  13      644.75      656.41     17.90 o
   6   3  13      332.86      329.33     37.57 o
   7   3  13      839.01      947.91     68.13 o
   8   3  13        9.84        6.29     15.21 o
   9   3  13       68.59       34.33     32.31 o
  10   3  13        7.72       26.45     84.76 o
  11   3  13        5.54       59.38     90.95 o
   0   4  13      335.76      309.86     19.89 o
   1   4  13      227.76      278.99     25.92 o
   2   4  13      962.04     1110.24     20.65 o
   3   4  13     1720.66     1830.28     29.00 o
   4   4  13     5563.08     5646.42    163.73 o
   5   4  13       32.91       49.48      7.38 o
   6   4  13     4607.75     4860.15     75.73 o
   7   4  13     1168.51     1145.72     63.41 o
   8   4  13        1.42       52.68     44.09 o
   9   4  13      251.71      202.58     42.37 o
  10   4  13       90.65       46.86    117.60 o
  11   4  13      281.61      426.82     78.24 o
   1   5  13      509.22      451.18     22.33 o
   2   5  13        6.52        5.28     10.63 o
   3   5  13        6.49        1.65      8.12 o
   4   5  13      519.30      485.71     18.74 o
   5   5  13        5.77      -11.87      7.94 o
   6   5  13      539.96      475.38     15.81 o
   7   5  13      100.86      103.69     17.28 o
   8   5  13      781.69      728.43     61.66 o
   9   5  13       57.67      134.61     35.88 o
  10   5  13       21.49       -8.71     55.32 o
  11   5  13      240.63      262.17    131.38 o
   0   6  13      181.82      287.53     20.54 o
   1   6  13      135.66      185.08     11.36 o
   2   6  13        4.50       -2.81      9.79 o
   3   6  13       42.50       41.17     11.41 o
   4   6  13      208.06      220.20     12.96 o
   5   6  13      113.90      122.22     13.22 o
   6   6  13       51.24       81.94     15.48 o
   7   6  13        2.29        5.88      9.79 o
   8   6  13       31.84       50.47    115.81 o
   9   6  13       11.15      -16.30     71.72 o
  10   6  13       21.85       79.54     77.75 o
  11   6  13      153.65       94.70     94.21 o
   1   7  13      811.38      872.10     34.64 o
   2   7  13      740.77      650.14     19.56 o
   3   7  13      375.64      299.27     15.12 o
   4   7  13      407.08      384.32     19.40 o
   5   7  13      150.22       95.59     15.03 o
   6   7  13      175.33      217.09     18.72 o
   7   7  13      195.93      155.25     18.83 o
   8   7  13      245.20      298.61     47.43 o
   9   7  13        2.48       57.05     73.19 o
  10   7  13       19.68      -68.70     45.80 o
  11   7  13      155.22      135.12     71.39 o
   0   8  13      808.57      771.47     31.46 o
   1   8  13      474.45      464.53     19.27 o
   2   8  13      659.49      622.72     30.40 o
   3   8  13     1565.72     1444.62     64.30 o
   4   8  13      468.14      430.34     25.69 o
   5   8  13       20.77        5.69     19.65 o
   6   8  13        8.32       24.22     20.71 o
   7   8  13     1535.41     1549.97     71.80 o
   8   8  13      666.21      759.79     51.17 o
   9   8  13      136.49      152.72     90.71 o
  10   8  13       90.35      148.65     62.10 o
   1   9  13     1040.35      914.56     28.43 o
   2   9  13     1220.12     1187.59     36.77 o
   3   9  13       59.44       59.06     25.43 o
   4   9  13      207.61      194.96     25.81 o
   5   9  13      140.70       93.10     28.69 o
   6   9  13       19.08       28.11     21.87 o
   7   9  13       86.49      111.00     40.91 o
   8   9  13       51.11       61.31     36.28 o
   9   9  13        0.46       12.64     73.35 o
   0  10  13     1252.64     1197.05     47.43 o
   1  10  13       20.37        7.37     25.30 o
   2  10  13       62.77       99.32     73.19 o
   3  10  13      229.31      267.14     34.15 o
   4  10  13     1238.51     1292.58    120.54 o
   5  10  13      751.59      841.94     93.56 o
   6  10  13      386.03      457.86     79.54 o
   7  10  13      173.56      107.58     75.47 o
   8  10  13      192.27      322.27     94.29 o
   9  10  13        6.43       90.38     62.10 o
  10  10  13      202.66       74.65     69.76 o
   1  11  13       44.04       10.59     25.90 o
   2  11  13      558.48      498.98     31.06 o
   3  11  13        3.71       25.92     18.67 o
   4  11  13      238.96      194.46     30.31 o
   5  11  13      177.28      195.65     81.66 o
   7  11  13       33.19       15.82     74.00 o
   8  11  13      110.74      144.80     40.32 o
   9  11  13       23.36       97.64     48.90 o
   0  12  13     2188.68     2227.52     91.44 o
   1  12  13       40.53       35.08     57.86 o
   2  12  13      236.06      248.55     64.87 o
   3  12  13       31.14       86.91     31.91 o
   4  12  13      126.02       56.78     32.66 o
   5  12  13      141.69       58.87     34.35 o
   6  12  13      495.13      491.27     78.73 o
   7  12  13        7.97       30.08     43.03 o
   8  12  13       21.71      -16.91     38.19 o
   9  12  13      174.09      161.10     40.57 o
   1  13  13      269.13      270.08     26.27 o
   2  13  13     1863.72     1955.76     91.69 o
   3  13  13       45.66       80.41     59.33 o
   4  13  13       12.56       46.02     37.29 o
   5  13  13        0.01      -75.36     53.54 o
   6  13  13     1187.90     1282.47     81.86 o
   7  13  13       12.52     -111.00     80.03 o
   8  13  13      331.30      277.87    119.80 o
   0  14  13       11.86      -14.67     63.73 o
   1  14  13     1308.78     1253.38     75.06 o
   2  14  13        7.52       21.63     31.78 o
   3  14  13       20.45       64.23     43.19 o
   4  14  13      190.29      196.52     38.25 o
   5  14  13        0.36       -3.35     35.88 o
   6  14  13       90.17       55.70     47.91 o
   7  14  13       35.96      -36.78     97.55 o
   8  14  13       39.67      -34.15     45.00 o
   1  15  13        1.25       19.61     42.21 o
   2  15  13      685.84      692.64     47.93 o
   3  15  13      260.36      238.01     35.19 o
   4  15  13      388.15      384.13     63.89 o
   5  15  13      103.23       63.15     51.53 o
   6  15  13        0.75      -49.00     55.50 o
   7  15  13       20.65       37.74     66.18 o
   0  16  13       95.90       74.65     37.65 o
   1  16  13        0.51      -57.92     55.01 o
   2  16  13        0.47        6.07     43.44 o
   3  16  13       31.48       67.05     37.57 o
   4  16  13      493.05      472.51     71.39 o
   5  16  13       15.53      -39.12     84.92 o
   6  16  13      250.60      276.10    110.27 o
   1  17  13        2.22       25.27     47.19 o
   2  17  13      273.77      432.81    118.99 o
   3  17  13        6.42      -47.62    108.56 o
   4  17  13      146.50      107.96     61.98 o
   5  17  13        0.83      -99.52     81.01 o
   0  18  13      446.52      370.82     71.56 o
   1  18  13       80.18      116.32     47.84 o
   2  18  13      214.32      257.56     48.08 o
   3  18  13       16.47      -39.58     43.13 o
   1  19  13       19.01       20.80     93.48 o
   1   0  14     9334.61     9482.68    235.86 o
   2   0  14      572.41      644.82     38.96 o
   3   0  14     4346.64     5043.29    194.94 o
   4   0  14      140.38      139.04      9.45 o
   8   0  14       60.34        9.62     46.94 o
   9   0  14      383.23      420.70     82.80 o
  11   0  14      370.77      439.11     84.60 o
   1   1  14     2634.58     2746.21     42.68 o
   2   1  14     1335.80     1385.81     29.79 o
   3   1  14     7888.05     8229.82    150.23 o
   4   1  14       51.57       89.16     22.09 o
   5   1  14      824.51      842.69     63.24 o
   6   1  14       94.72       69.76     53.95 o
   7   1  14      533.94      389.73     66.99 o
   8   1  14      109.24      139.04     50.53 o
   9   1  14      360.70      266.09     61.21 o
  10   1  14        6.80      -13.44     52.97 o
  11   1  14       91.52       83.12     90.63 o
   0   2  14        4.98       27.55     11.41 o
   1   2  14       21.21       38.07     17.28 o
   2   2  14     5096.71     5583.35     82.46 o
   3   2  14       46.45       55.47     10.59 o
   4   2  14     6486.00     6534.41     99.14 o
   5   2  14      336.15      354.03     53.14 o
   6   2  14     2940.50     2900.70    156.48 o
   7   2  14      837.13      823.95     85.74 o
   8   2  14      639.74      685.02     44.78 o
   9   2  14        0.02       83.02     35.86 o
  10   2  14     1416.85     1409.99     74.38 o
  11   2  14       73.11       93.08     51.40 o
   1   3  14     2141.71     2115.98     32.07 o
   2   3  14    15871.88    15899.51    273.73 o
   3   3  14     2162.91     2199.20     35.44 o
   4   3  14    10424.25    10667.35    178.98 o
   5   3  14       16.00       44.27     14.75 o
   6   3  14      734.67      742.66     45.87 o
   7   3  14     2250.60     2423.50    120.86 o
   8   3  14     4029.20     4488.99    185.33 o
   9   3  14      206.02      254.67     52.63 o
  10   3  14       36.25        3.79     45.89 o
  11   3  14      136.54      170.85     55.62 o
   0   4  14     1511.40     1983.02     46.78 o
   1   4  14     2748.68     2846.89     43.47 o
   2   4  14      169.63      240.12     12.02 o
   3   4  14      174.99      168.23     12.39 o
   4   4  14     5954.48     6137.38    228.85 o
   5   4  14      191.73      235.63     17.69 o
   6   4  14     5960.90     6032.65     91.68 o
   7   4  14      164.76      159.09     40.45 o
   8   4  14       48.25        4.20     34.92 o
   9   4  14       54.00       15.42     47.35 o
  10   4  14      706.90      640.51     52.44 o
  11   4  14        7.62       37.70     44.29 o
   1   5  14     2445.89     2525.93     44.41 o
   2   5  14      417.74      337.79     13.04 o
   3   5  14      475.73      438.25     14.35 o
   4   5  14     1019.88      980.76     22.32 o
   5   5  14        0.03        0.79     12.14 o
   6   5  14      228.77      194.88     18.17 o
   7   5  14        0.01        2.91     21.92 o
   8   5  14      119.63       77.26     38.39 o
   9   5  14      115.55       87.14     37.98 o
  10   5  14       56.25       17.87     40.91 o
  11   5  14       85.96      125.89     54.21 o
   0   6  14      579.07      590.70     25.59 o
   1   6  14      279.45      255.58     12.79 o
   2   6  14      259.25      235.26     18.50 o
   3   6  14      290.77      358.52     14.56 o
   4   6  14        2.32        8.49     11.02 o
   5   6  14        4.68       24.29     11.41 o
   6   6  14        0.10       -3.25     11.62 o
   7   6  14        0.04       23.07      9.05 o
   8   6  14      181.17      191.39     17.92 o
   9   6  14        3.01       93.23     40.51 o
  10   6  14       62.59      102.69     55.58 o
   1   7  14        0.67       19.19     12.52 o
   2   7  14      615.38      652.70     37.16 o
   3   7  14       70.53       29.68     24.53 o
   4   7  14     1357.53     1433.46     68.78 o
   5   7  14      431.17      411.64     33.98 o
   6   7  14     1155.21     1145.62     43.86 o
   7   7  14      101.91       98.54     50.61 o
   8   7  14        0.20      -31.75     21.17 o
   9   7  14       73.77      180.76     83.62 o
  10   7  14        0.29      125.02     58.68 o
   0   8  14     5567.55     5633.02    139.36 o
   1   8  14     1109.15     1051.09     25.87 o
   2   8  14      835.44      849.29     31.78 o
   3   8  14      151.88      121.68     16.49 o
   4   8  14     3003.57     3040.13     86.67 o
   5   8  14     1608.37     1555.81     60.32 o
   6   8  14     3776.34     3910.25    167.07 o
   7   8  14      395.38      414.01     37.81 o
   8   8  14       37.26       47.36     58.60 o
   9   8  14       54.58       72.20     26.63 o
  10   8  14      582.55      349.47    104.16 o
   1   9  14       31.44        0.39     14.22 o
   2   9  14     6863.01     6976.95    116.73 o
   3   9  14     1644.14     1644.88     49.72 o
   4   9  14     2893.66     2958.84     83.31 o
   5   9  14      124.66      110.26     27.14 o
   6   9  14     4762.05     5222.59    186.79 o
   7   9  14      171.75      171.75     31.63 o
   8   9  14     2320.72     2508.91    108.19 o
   9   9  14        6.06       38.63     34.17 o
   0  10  14     1376.89     1461.76     46.29 o
   1  10  14      471.01      446.81     24.71 o
   2  10  14     2634.10     2709.72    121.84 o
   3  10  14      189.39      149.39     21.89 o
   4  10  14      441.70      442.96     60.47 o
   5  10  14     2148.79     2181.29    111.25 o
   6  10  14      336.36      380.27     47.27 o
   7  10  14      279.37      295.39     50.28 o
   8  10  14      603.63      616.09     54.51 o
   9  10  14       12.32      113.93     37.09 o
   1  11  14      339.67      242.73     60.39 o
   2  11  14      758.64      819.81     37.46 o
   3  11  14      570.64      423.71     27.54 o
   4  11  14       73.64       20.28     40.59 o
   5  11  14       54.93       77.57     32.73 o
   6  11  14       31.41      -60.63     40.42 o
   7  11  14      228.22      163.34     42.97 o
   8  11  14       62.34      -34.72     42.73 o
   9  11  14       91.04      102.83     38.31 o
   0  12  14       94.56       93.07     55.26 o
   1  12  14      364.53      318.80     28.01 o
   2  12  14      231.32      278.25     96.17 o
   3  12  14      257.59      282.93     29.57 o
   4  12  14      176.58      166.15     26.96 o
   5  12  14        4.52       38.08     31.03 o
   7  12  14      517.74      513.03     45.23 o
   8  12  14        0.81       51.60     35.80 o
   9  12  14      103.95      120.22     43.51 o
   1  13  14        0.08       76.66    107.01 o
   2  13  14      914.22     1028.57     64.47 o
   3  13  14       20.61       18.52     41.48 o
   4  13  14       81.17       64.50     33.58 o
   5  13  14      148.60      168.48     63.41 o
   6  13  14      268.65      390.00    140.67 o
   7  13  14      148.03      141.94     81.66 o
   8  13  14      122.97      134.84     55.79 o
   0  14  14     9420.30    10491.14    446.61 o
   1  14  14     1756.52     1782.21    115.65 o
   2  14  14     2878.44     3021.71    173.02 o
   3  14  14       54.09       49.13     37.17 o
   4  14  14      956.18      902.19     87.37 o
   5  14  14      691.05      651.77     50.96 o
   6  14  14     1041.38     1089.04    144.25 o
   7  14  14       44.22      145.66     65.61 o
   1  15  14       20.55       22.06     71.64 o
   2  15  14     1920.42     2251.13    113.40 o
   3  15  14        9.35      -38.60     40.28 o
   4  15  14     1140.52     1070.77     54.93 o
   5  15  14      131.33       81.82     75.14 o
   6  15  14      365.95      426.38     64.46 o
   7  15  14       80.26      -31.83     55.50 o
   0  16  14      838.51      844.98     72.70 o
   1  16  14       12.27       -8.09     36.94 o
   2  16  14       87.32       91.55     45.80 o
   3  16  14       63.72       88.66     33.48 o
   4  16  14      544.33      498.76     68.85 o
   5  16  14       35.94      108.35     54.16 o
   6  16  14      580.22      517.50     61.71 o
   1  17  14       42.67      -39.47     40.85 o
   2  17  14       78.09      130.82     52.49 o
   3  17  14      385.99      333.46     53.30 o
   4  17  14       69.97      135.83     80.77 o
   5  17  14       69.32       83.22     49.58 o
   0  18  14       45.64       94.70     57.37 o
   1  18  14       76.17      107.96     45.88 o
   2  18  14      163.68      122.41     40.34 o
   3  18  14        0.62      -88.47     58.98 o
   1   1  15     3129.36     2999.56     56.02 o
   2   1  15     3665.49     3639.62     89.57 o
   4   1  15      726.81      798.72     22.98 o
   5   1  15       29.72      -16.30     34.23 o
   6   1  15      334.54      442.37     66.18 o
   7   1  15      910.70      994.28     94.21 o
   8   1  15       21.35       27.55     48.74 o
   9   1  15      365.82      348.78     50.99 o
  10   1  15     1170.38     1208.16     70.03 o
  11   1  15       88.35      148.98     67.53 o
   0   2  15       57.71       55.26     16.14 o
   1   2  15      213.05      284.65     14.31 o
   2   2  15     1423.03     1412.43     26.74 o
   3   2  15     1026.44     1083.65     21.59 o
   4   2  15      503.56      569.35     18.35 o
   5   2  15       12.62       22.66      6.52 o
   6   2  15        7.34      -39.12     35.86 o
   7   2  15       41.73       42.22     60.31 o
   8   2  15      156.20      173.31     46.27 o
   9   2  15      861.32      823.70     67.85 o
  10   2  15       27.12      -36.11     56.15 o
  11   2  15      400.20      437.07     72.84 o
   1   3  15      372.01      354.68     27.38 o
   2   3  15     5585.37     5643.57     84.76 o
   3   3  15      133.36      124.64      9.53 o
   4   3  15      121.85      121.35     12.58 o
   5   3  15      731.93      792.17     34.07 o
   6   3  15      623.00      587.50     49.60 o
   7   3  15      172.64       99.38     27.79 o
   8   3  15      626.41      697.44    130.48 o
   9   3  15      259.32      277.85     42.30 o
  10   3  15       16.98       47.84     31.78 o
  11   3  15      176.23      405.86    104.16 o
   0   4  15        7.61       12.88     11.25 o
   1   4  15      125.09      191.73     12.38 o
   2   4  15     2102.85     2185.35     38.63 o
   3   4  15     3490.66     3609.91     70.25 o
   4   4  15      243.66      248.05     40.10 o
   5   4  15     3661.74     3683.75    113.53 o
   6   4  15      338.02      387.50     16.77 o
   7   4  15       40.46      101.75     61.04 o
   8   4  15      150.60      179.38     36.38 o
   9   4  15       74.85      117.79     92.58 o
  10   4  15      469.09      478.97    129.34 o
  11   4  15        2.17       -4.89     86.71 o
   1   5  15       57.44       86.83     12.64 o
   2   5  15       24.71       10.54     10.22 o
   3   5  15       36.31       36.45     10.59 o
   4   5  15      203.42      201.25     14.91 o
   5   5  15     2344.40     2404.92     55.42 o
   6   5  15     1771.05     1760.08     40.70 o
   7   5  15     2358.06     2486.45    100.73 o
   8   5  15     1033.15     1030.76     71.41 o
   9   5  15      124.23       21.03     61.21 o
  10   5  15       12.79       -4.48     42.17 o
  11   5  15       35.54        4.81     55.99 o
   0   6  15      881.65      747.02     28.69 o
   1   6  15      963.93      906.38     23.86 o
   2   6  15       17.29       15.10      9.70 o
   3   6  15      484.17      441.99     24.61 o
   4   6  15       89.61       62.87     18.17 o
   5   6  15        2.29       -7.05     13.94 o
   6   6  15      606.25      589.09     27.70 o
   7   6  15        6.61       13.76     11.33 o
   8   6  15       17.84        3.43     48.35 o
   9   6  15      109.09      254.00     80.52 o
  10   6  15       64.52       37.65     53.95 o
  11   6  15        5.57        3.26     96.82 o
   1   7  15     1788.43     1788.54     38.61 o
   2   7  15       51.37       59.24     13.11 o
   3   7  15     1725.52     1759.55     46.69 o
   4   7  15       74.56       70.67     20.56 o
   5   7  15      747.16      793.47     27.80 o
   6   7  15     1637.74     1788.58     68.74 o
   7   7  15       17.98        7.54     16.22 o
   8   7  15      932.08      987.80     50.57 o
   9   7  15       45.54       14.67     47.43 o
  10   7  15       17.23      -40.75     79.87 o
   0   8  15     1031.29      973.91     35.21 o
   1   8  15      310.49      287.53     16.14 o
   2   8  15     2709.37     2700.38     92.26 o
   3   8  15       89.75      116.11     17.85 o
   4   8  15      388.87      427.52     26.02 o
   5   8  15        0.13      -20.67     20.29 o
   6   8  15      190.71      202.12     29.83 o
   7   8  15       67.37       40.13     30.43 o
   8   8  15      600.85      569.74     56.48 o
   9   8  15      271.27      291.60     59.33 o
  10   8  15       10.14      -87.69     87.69 o
   1   9  15       35.41       36.19     27.47 o
   2   9  15      208.81      186.75     25.35 o
   3   9  15       15.44       15.01     17.26 o
   4   9  15      152.21      147.27     25.43 o
   5   9  15      444.98      427.71     26.83 o
   7   9  15      760.28      744.68     43.50 o
   8   9  15      206.17      202.46     43.85 o
   9   9  15       34.11      -32.44     60.15 o
  10   9  15        2.10      -45.48     66.99 o
   0  10  15     1676.09     1604.05     51.67 o
   1  10  15     1149.80     1122.77     37.68 o
   2  10  15       13.18      -11.47     18.35 o
   3  10  15      174.90      196.41     23.55 o
   4  10  15     1394.74     1337.94     55.72 o
   5  10  15      323.50      358.20     36.84 o
   6  10  15        0.79      -35.91     61.04 o
   7  10  15       34.28       -7.23     28.35 o
   8  10  15      125.06      260.80     45.12 o
   9  10  15       48.57      130.37     35.07 o
   1  11  15        6.33        4.66     22.42 o
   2  11  15      711.09      695.81     60.88 o
   3  11  15        2.87       -0.86     29.91 o
   4  11  15      252.47      212.63     31.78 o
   5  11  15     1227.53     1138.86     58.18 o
   6  11  15      424.91      443.71     89.24 o
   7  11  15     1636.33     1626.79     71.85 o
   8  11  15       76.44       83.75     95.03 o
   9  11  15      227.16      350.93     77.10 o
   0  12  15     1612.55     1623.45    107.42 o
   1  12  15     1776.63     1823.01     68.20 o
   2  12  15      303.18      262.88     29.59 o
   3  12  15      491.51      486.88     39.82 o
   4  12  15        1.63      -41.35     41.56 o
   5  12  15       10.43       29.96     57.95 o
   6  12  15        0.07       96.17     58.68 o
   7  12  15       58.52       31.31     43.80 o
   8  12  15       23.81      -31.91     33.73 o
   1  13  15      218.52      225.79     97.80 o
   2  13  15       70.44      108.73     37.08 o
   3  13  15     1169.21     1246.20     59.00 o
   4  13  15       12.89       34.23     44.01 o
   5  13  15       21.10        5.47     53.71 o
   6  13  15       73.50      -55.24     36.83 o
   7  13  15       38.61       10.99     43.91 o
   8  13  15       13.59       64.94     47.22 o
   0  14  15     1887.00     1613.67     81.01 o
   1  14  15        5.70       76.73     63.00 o
   2  14  15     2374.19     2099.99     84.10 o
   3  14  15      377.17      369.16     35.64 o
   4  14  15      475.44      325.93     50.88 o
   5  14  15      366.07      334.81    133.74 o
   6  14  15        0.81      -74.69     49.80 o
   7  14  15        7.98        4.29     80.44 o
   1  15  15       37.39        4.41     35.48 o
   2  15  15       27.24      105.38     42.59 o
   3  15  15      138.36      192.83     50.53 o
   4  15  15       28.88       72.47     49.66 o
   5  15  15        4.65       55.43     60.23 o
   6  15  15        3.89       21.19     42.38 o
   0  16  15        6.15      -21.19     50.53 o
   1  16  15      607.87      615.01     63.16 o
   2  16  15       48.05      -34.32     35.51 o
   3  16  15      186.89      155.69     47.91 o
   4  16  15      441.37      429.08     65.09 o
   5  16  15      691.67      799.04     63.52 o
   1  17  15       63.63       78.17     39.40 o
   2  17  15      118.83       92.92     42.07 o
   3  17  15       54.33       19.38     94.70 o
   4  17  15        7.13      112.08     53.87 o
   0  18  15      681.23      796.40     84.27 o
   1  18  15      579.31      571.49     52.72 o
   2  18  15      243.03      193.98     47.88 o
   0   0  16    36703.47    39295.50   1296.48 o
   1   0  16     7382.05     8630.04    232.60 o
   2   0  16    15009.39    15856.68    335.61 o
   3   0  16      699.89      875.78     38.30 o
   4   0  16      505.40      622.49     24.12 o
   7   0  16      873.24      673.83     65.04 o
   8   0  16      378.61      445.80     81.82 o
   9   0  16     3603.33     4043.31    230.97 o
  11   0  16      747.81      688.66     99.59 o
   1   1  16      115.44      116.88     13.83 o
   2   1  16     1805.52     1665.53     46.87 o
   3   1  16      458.41      405.87     19.56 o
   4   1  16      666.71      618.51     23.31 o
   6   1  16      241.37      208.96     57.21 o
   7   1  16      277.48      217.81     40.52 o
   8   1  16      661.28      723.06     89.00 o
   9   1  16      381.76      512.77     55.53 o
  10   1  16      226.39      304.00     52.41 o
  11   1  16      277.75      262.52     68.60 o
   0   2  16      674.06      616.45     24.12 o
   1   2  16      953.20      916.40     20.51 o
   2   2  16     1539.28     1665.06     55.83 o
   3   2  16        5.41       26.78      8.26 o
   4   2  16       91.63       82.96      8.20 o
   5   2  16      185.45      148.65     12.88 o
   6   2  16      218.17      186.14     58.35 o
   7   2  16       19.23       80.62     37.01 o
   8   2  16       28.03       21.55     70.90 o
   9   2  16        5.75       36.84     37.27 o
  10   2  16      382.77      378.03     60.55 o
  11   2  16       48.93      147.71     69.56 o
   1   3  16     1124.88     1107.64     22.60 o
   2   3  16       33.23       39.47     10.73 o
   3   3  16      283.77      219.61     11.18 o
   4   3  16      324.94      340.34     23.80 o
   5   3  16     3222.57     3323.87     66.94 o
   6   3  16      527.37      595.33     52.83 o
   7   3  16     3771.61     3728.36    138.91 o
   8   3  16      328.85      289.15     53.19 o
   9   3  16     1309.36     1309.63    102.36 o
  10   3  16      338.35      474.01     71.07 o
  11   3  16        3.38       65.76     98.61 o
   0   4  16     5678.40     5663.33    115.40 o
   1   4  16     3452.25     3478.62     52.66 o
   2   4  16      366.11      366.24     18.42 o
   3   4  16     2434.63     2380.26     96.17 o
   4   4  16     2636.78     2672.11     55.18 o
   5   4  16     1325.82     1327.34     28.92 o
   6   4  16      773.75      803.55     24.11 o
   7   4  16        5.75      -24.10     67.73 o
   8   4  16       34.25       49.12     34.99 o
   9   4  16        7.16        0.70     38.99 o
  10   4  16      282.17      283.49     51.26 o
  11   4  16        0.06      -95.68     63.78 o
   1   5  16       44.29       40.90     14.32 o
   2   5  16      458.58      454.84     16.38 o
   3   5  16        7.15      -14.25      9.50 o
   4   5  16        4.05       -5.49     13.04 o
   5   5  16       53.35       55.12     28.36 o
   6   5  16      315.16      311.22     27.63 o
   7   5  16       18.82       22.50     20.54 o
   8   5  16     1435.60     1574.38     90.38 o
   9   5  16      207.92      125.38     58.21 o
  10   5  16        0.86       -9.62     60.74 o
  11   5  16        5.65      -70.76     65.19 o
   0   6  16      123.31       81.82     22.66 o
   1   6  16      423.96      462.62     38.63 o
   2   6  16      403.20      440.62     16.16 o
   3   6  16     2069.58     2093.33     40.81 o
   4   6  16     7305.73     7123.99    117.21 o
   5   6  16     1840.41     1794.13     63.41 o
   6   6  16     5704.83     5739.04    221.11 o
   7   6  16       16.60       36.68     16.22 o
   8   6  16        1.46      -22.12     41.60 o
   9   6  16      370.92      369.74     45.14 o
  10   6  16      172.08      218.42     70.41 o
   1   7  16      495.53      480.56     19.58 o
   2   7  16     1420.89     1253.34     57.54 o
   3   7  16      518.75      517.55     32.68 o
   4   7  16     2065.42     2101.52     58.85 o
   5   7  16      210.18      227.18     40.50 o
   6   7  16     1275.31     1326.72     45.09 o
   7   7  16      113.72       91.70     23.72 o
   8   7  16      273.86      284.13     43.52 o
   9   7  16        9.15       35.70     48.74 o
  10   7  16        2.69       86.23     89.16 o
   0   8  16      333.37      335.94     25.10 o
   1   8  16     3500.51     3746.65     93.89 o
   2   8  16      506.14      465.79     45.97 o
   3   8  16      754.96      774.12     29.03 o
   4   8  16      494.72      516.25     22.80 o
   5   8  16     1556.01     1644.87     42.99 o
   6   8  16      337.63      509.37     47.43 o
   7   8  16      425.97      490.67     59.49 o
   8   8  16       15.46      -14.61     36.51 o
   9   8  16       23.16      -42.22     60.31 o
  10   8  16       41.08       79.54     66.99 o
   1   9  16     1328.02     1440.24     34.49 o
   2   9  16      198.55      186.31     29.75 o
   3   9  16      442.62      391.05     26.05 o
   4   9  16      157.99      168.62     20.45 o
   5   9  16      384.35      355.88     21.89 o
   7   9  16     1206.53     1158.93     55.16 o
   8   9  16      298.25      306.49     41.46 o
   9   9  16      415.45      498.45     75.79 o
  10   9  16       51.47       14.67     57.05 o
   0  10  16     1397.10     1311.47     52.65 o
   1  10  16      398.12      350.11     27.78 o
   2  10  16        3.81        8.81     26.08 o
   3  10  16      416.32      398.56     24.32 o
   4  10  16      406.04      355.35     26.89 o
   5  10  16      125.01      156.64     24.49 o
   6  10  16      680.36      751.42     61.94 o
   7  10  16      250.65      232.35     40.99 o
   8  10  16       72.56       34.27     29.12 o
   9  10  16       24.61      -79.54     87.86 o
   1  11  16       35.69       37.65     25.59 o
   2  11  16     4369.31     4430.32    192.58 o
   3  11  16     1505.01     1434.96     50.77 o
   4  11  16     2547.73     2474.81     69.22 o
   5  11  16      101.42       91.60     44.01 o
   6  11  16        2.89      -17.17     49.88 o
   7  11  16      504.71      577.41     55.91 o
   8  11  16       29.51       11.82     72.62 o
   9  11  16       14.92      -50.53     73.51 o
   0  12  16     3275.14     3403.38    127.14 o
   1  12  16      356.85      356.21     54.03 o
   2  12  16     2929.69     2666.61    167.48 o
   3  12  16      332.44      319.88     30.66 o
   4  12  16       18.56       58.09     66.91 o
   5  12  16        7.39        4.30     55.42 o
   6  12  16      104.91      138.97     47.71 o
   7  12  16      372.71      395.31    134.07 o
   8  12  16       18.10       24.47     78.24 o
   1  13  16      163.01      139.81     40.99 o
   2  13  16      744.95      664.64     47.68 o
   3  13  16      401.51      391.68    100.65 o
   4  13  16      990.05      858.67     54.09 o
   5  13  16      358.38      363.01     42.70 o
   6  13  16      134.95      205.00     49.04 o
   7  13  16       30.92       57.98     99.67 o
   8  13  16      141.65      164.80     53.06 o
   0  14  16      310.70      269.92     53.14 o
   1  14  16     1224.99     1226.99     52.74 o
   2  14  16      103.36      175.87     93.23 o
   3  14  16       19.16      -47.39     69.36 o
   4  14  16        0.78      -49.04    140.42 o
   5  14  16      786.39      843.26     71.60 o
   6  14  16      225.85      205.81     60.45 o
   7  14  16      187.70      148.38     64.06 o
   1  15  16      618.00      630.11     47.83 o
   2  15  16      521.22      531.25     50.09 o
   3  15  16      741.87      755.90     48.61 o
   4  15  16      253.09      354.14     89.65 o
   5  15  16       47.16        1.30     45.53 o
   6  15  16        0.53        4.86     52.31 o
   0  16  16       10.42       52.16     55.42 o
   1  16  16     1106.49      923.08     55.49 o
   2  16  16       48.34       51.33     39.34 o
   3  16  16        2.18      -22.74     44.47 o
   4  16  16      672.87      496.19     56.90 o
   5  16  16       10.95       53.99     56.20 o
   1  17  16       97.07       95.73     46.01 o
   2  17  16      835.09      759.00     54.23 o
   3  17  16      138.92       66.58     97.23 o
   4  17  16      129.23       70.34     97.72 o
   0  18  16     2249.07     2567.20    147.35 o
   1  18  16        0.19        6.00     45.96 o
   2  18  16      146.10      141.36     43.80 o
   1   1  17      646.43      564.50     33.23 o
   2   1  17      885.95      888.50     29.89 o
   3   1  17     2594.19     2376.99     88.67 o
   4   1  17       21.25       64.35     26.98 o
   5   1  17        0.06       57.05     53.63 o
   6   1  17     2280.26     2285.06    142.79 o
   7   1  17      628.39      849.70     84.76 o
   8   1  17      773.70      760.38     91.28 o
   9   1  17      175.72      162.55    106.68 o
  10   1  17      726.98      629.13    146.78 o
  11   1  17      310.18      490.42     90.71 o
   0   2  17      577.80      612.54     28.04 o
   1   2  17     8205.48     8466.87    126.35 o
   2   2  17     1327.68     1419.34     42.38 o
   3   2  17      331.02      295.37     13.34 o
   4   2  17        3.14        0.65     13.77 o
   5   2  17      862.54      851.84     30.81 o
   6   2  17      210.70      181.97     37.34 o
   7   2  17      376.60      340.35     57.70 o
   8   2  17      417.55      434.15     42.14 o
   9   2  17     1381.61     1518.61    147.10 o
  10   2  17       23.60       84.23     45.88 o
  11   2  17      426.07      406.40     78.48 o
   1   3  17      365.95      469.71     15.40 o
   2   3  17       53.90       54.24     12.56 o
   3   3  17       88.50      113.93     20.46 o
   4   3  17       55.56      -10.72     48.90 o
   5   3  17       83.02       96.08     12.01 o
   6   3  17        8.88      -19.12     63.49 o
   7   3  17      499.72      503.43     44.97 o
   8   3  17       45.79       60.89     35.68 o
   9   3  17      258.59      226.73     48.12 o
  10   3  17        0.97      -43.83    118.01 o
  11   3  17       66.25       33.28     82.23 o
   0   4  17     4674.38     4991.79     96.98 o
   1   4  17     3006.92     2986.65     51.43 o
   2   4  17      600.79      561.72     23.72 o
   3   4  17      325.60      379.01     14.54 o
   4   4  17        0.22       10.96     11.82 o
   5   4  17     2993.08     2889.34     96.25 o
   6   4  17      291.02      280.55     13.29 o
   7   4  17     1224.39     1291.62     60.10 o
   8   4  17       36.83       33.26     31.34 o
   9   4  17       49.22       38.41     47.04 o
  10   4  17      284.95      415.25     48.85 o
  11   4  17       14.30      -78.20     58.14 o
   1   5  17     1055.34      974.26     26.57 o
   2   5  17      152.24      191.69     13.03 o
   3   5  17      316.02      246.23     55.42 o
   4   5  17      464.84      494.83     21.68 o
   5   5  17       93.64        9.16     17.93 o
   6   5  17      600.69      606.18     21.92 o
   7   5  17       39.30       26.37     14.59 o
   8   5  17       29.43       78.63     37.72 o
   9   5  17        4.56        2.35     36.62 o
  10   5  17        5.06       58.10     57.95 o
   0   6  17      104.35       83.29     16.14 o
   1   6  17       10.74        2.89     13.95 o
   2   6  17     5754.92     5882.85     90.69 o
   3   6  17      230.44      222.01     16.02 o
   4   6  17     1584.03     1689.23     43.85 o
   5   6  17      110.34      154.58     16.62 o
   6   6  17     1306.19     1346.84     44.50 o
   7   6  17      366.79      369.40     27.22 o
   8   6  17      839.54      864.93     74.82 o
   9   6  17       30.91       42.58     55.42 o
  10   6  17       14.46      -50.38     89.73 o
   1   7  17     1284.53     1170.41     67.73 o
   2   7  17      292.04      278.87     30.64 o
   3   7  17     2604.10     2593.23     59.18 o
   4   7  17        0.65       14.72     16.37 o
   5   7  17       10.50       18.12     43.93 o
   6   7  17      527.65      614.39     43.85 o
   7   7  17      260.31      258.79     28.31 o
   8   7  17      131.23       87.69     56.72 o
   9   7  17      103.60       32.44     40.42 o
  10   7  17      117.71      161.69     69.76 o
   0   8  17      404.11      417.27     24.78 o
   1   8  17       51.56       95.75     23.63 o
   2   8  17      116.48      106.15     38.30 o
   3   8  17     1080.34     1164.96     36.21 o
   4   8  17       87.23       88.64     29.58 o
   5   8  17      494.95      503.16     23.78 o
   6   8  17       16.81       47.62     25.85 o
   7   8  17        0.00       -3.89     31.97 o
   8   8  17        0.00       50.79     26.40 o
   9   8  17      518.05      496.65     75.63 o
  10   8  17       74.82       94.70     62.10 o
   1   9  17      233.39      196.95     18.99 o
   2   9  17       29.28        5.73     17.46 o
   3   9  17      852.28      849.05     45.48 o
   4   9  17       34.80       18.05     17.18 o
   5   9  17       31.52        5.28     25.27 o
   6   9  17       18.72      -50.97     33.98 o
   7   9  17      260.88      333.87     52.32 o
   8   9  17       79.79      121.60     33.25 o
   9   9  17        7.48      -86.23     87.69 o
   0  10  17      114.83      104.32     26.41 o
   1  10  17     1347.14     1317.37     37.28 o
   2  10  17     1077.63     1039.85     38.09 o
   3  10  17       54.05       43.31     19.11 o
   4  10  17      872.00      908.30     33.92 o
   5  10  17     1729.75     1775.30     84.76 o
   6  10  17      949.67     1027.53     80.19 o
   7  10  17      698.95      735.02     51.03 o
   8  10  17      455.31      420.15     45.92 o
   9  10  17       16.60      -12.88     68.13 o
   1  11  17      333.84      299.91     40.59 o
   2  11  17      179.42      202.39     39.77 o
   3  11  17      303.54      312.98     26.79 o
   4  11  17      492.48      373.05     69.60 o
   5  11  17       57.50      109.08     48.25 o
   6  11  17        1.18        1.11     46.45 o
   7  11  17       22.02       32.13     52.16 o
   8  11  17        0.13       -4.05     34.94 o
   0  12  17     1349.12     1158.26     68.78 o
   1  12  17       59.49       94.30     31.78 o
   2  12  17      298.33      279.00     32.84 o
   3  12  17        0.00      -21.11     44.76 o
   4  12  17       40.08       73.16     32.83 o
   5  12  17       81.00       11.46     36.24 o
   6  12  17      151.13      162.08     66.75 o
   7  12  17        2.51       13.49     45.18 o
   8  12  17        0.32       31.17     92.58 o
   1  13  17      880.64      799.67     65.63 o
   2  13  17      208.27      230.84     34.44 o
   3  13  17     1779.21     1629.97     78.24 o
   4  13  17      301.45      418.90     66.18 o
   5  13  17       43.05       -4.44     71.88 o
   6  13  17       37.50      -11.00     91.44 o
   7  13  17      451.56      408.32     58.11 o
   0  14  17        3.05      -73.59     49.06 o
   1  14  17     2269.19     2269.62     94.38 o
   2  14  17        9.29      -36.63     44.66 o
   3  14  17       46.37       83.03     50.45 o
   4  14  17       17.64       52.43     34.38 o
   5  14  17      161.16      318.50     64.87 o
   6  14  17       66.86       83.42     57.45 o
   7  14  17      221.33       79.55     71.56 o
   1  15  17      109.92      108.56    108.39 o
   2  15  17       25.12       37.91     33.87 o
   3  15  17      509.80      491.43     43.78 o
   4  15  17        0.54       23.22     43.16 o
   5  15  17       60.72       45.92     51.52 o
   6  15  17       11.15       93.41     56.61 o
   0  16  17     1253.42     1169.34     88.34 o
   1  16  17      724.61      811.08     56.04 o
   2  16  17      390.70      339.18     74.25 o
   3  16  17       99.40      202.02    111.98 o
   4  16  17       13.92       12.77     51.71 o
   5  16  17      846.22     1036.61     87.26 o
   1  17  17      162.29      144.45     43.85 o
   2  17  17       25.07        5.00     66.01 o
   3  17  17      399.64      507.34     88.51 o
   0  18  17        7.88        9.62     54.93 o
   1  18  17      142.06      236.33     44.60 o
   1   0  18     3651.00     3711.61     93.40 o
   2   0  18      144.95       79.54     24.45 o
   3   0  18      727.06      646.94     26.73 o
   4   0  18      402.80      404.23     17.93 o
   5   0  18     3290.07     3441.19    179.95 o
   6   0  18      117.67      114.42     47.60 o
   7   0  18        7.17      -25.92     66.50 o
   8   0  18       27.20       76.77     78.56 o
   9   0  18      648.37      707.90     88.02 o
  10   0  18       43.85      146.70     92.91 o
  11   0  18     1854.42     1759.55    165.93 o
   1   1  18     3067.23     2953.96     59.99 o
   2   1  18      806.82      703.73     83.37 o
   3   1  18     4974.75     4680.62     84.77 o
   4   1  18      260.75      232.70     37.57 o
   5   1  18      325.11      284.01     11.57 o
   6   1  18        1.38       84.76     47.60 o
   7   1  18      952.94      939.03    101.38 o
   8   1  18        6.48      110.96     47.73 o
   9   1  18      158.96      298.36     63.49 o
  10   1  18        8.50       71.36     67.73 o
  11   1  18      110.35      267.21     61.03 o
   0   2  18     4930.98     4986.08    119.80 o
   1   2  18     5686.71     6001.56     86.17 o
   2   2  18     2004.72     2008.65     68.62 o
   3   2  18      172.66      183.81     13.59 o
   4   2  18       88.71      -18.34     12.22 o
   5   2  18      176.28      167.89      7.32 o
   6   2  18       69.46      146.69     39.08 o
   7   2  18       20.79       27.51     62.75 o
   8   2  18       81.15      129.47     95.43 o
   9   2  18       44.89      113.88     57.05 o
  10   2  18       77.78      104.89     38.81 o
  11   2  18      191.22      201.36     66.00 o
   1   3  18       15.32       17.74     10.55 o
   2   3  18       40.31       41.01     10.97 o
   3   3  18       13.15       13.25     11.33 o
   4   3  18        7.24       -3.94      8.71 o
   5   3  18      152.23      178.85     30.89 o
   6   3  18        0.88       79.61     29.70 o
   7   3  18       10.71      -27.67     36.51 o
   8   3  18        3.21      -55.26     52.16 o
   9   3  18      302.97      303.39     47.95 o
  10   3  18       22.21       59.51     51.14 o
   0   4  18        4.56       24.29     17.93 o
   1   4  18     3394.07     3466.41     55.96 o
   2   4  18      336.80      345.73     16.38 o
   3   4  18      758.39      753.51     41.81 o
   4   4  18        6.62       19.99     17.85 o
   5   4  18      775.28      802.02     25.28 o
   6   4  18      147.67      132.32     11.09 o
   7   4  18      557.73      561.04     46.94 o
   8   4  18      361.15      388.69     45.52 o
   9   4  18      130.42      120.22     40.33 o
  10   4  18       37.91      -42.36     92.99 o
   1   5  18     2087.15     1940.52     46.13 o
   2   5  18     1451.80     1470.97     33.50 o
   3   5  18     5897.09     6073.22     96.69 o
   4   5  18      515.85      513.91     22.70 o
   5   5  18        0.86      -36.43     24.29 o
   6   5  18      783.99      794.99     22.99 o
   7   5  18      392.30      384.48     44.34 o
   8   5  18      420.65      460.11     48.94 o
   9   5  18      271.15      322.25     91.69 o
  10   5  18       50.50        0.34     15.78 o
   0   6  18     4584.80     4362.62    101.38 o
   1   6  18     8299.13     8538.01    130.64 o
   2   6  18      325.90      299.71     16.02 o
   3   6  18     1062.78     1063.90     33.56 o
   4   6  18      556.97      506.31     22.71 o
   5   6  18      784.98      881.14     25.66 o
   6   6  18      294.06      312.16     33.33 o
   7   6  18       55.31       70.83     18.00 o
   8   6  18        3.42       60.39     53.87 o
   9   6  18      598.21      528.39     69.83 o
  10   6  18      414.72      471.19    101.30 o
   1   7  18     2907.42     2929.19     56.62 o
   2   7  18     6111.73     6123.58    170.74 o
   3   7  18     1884.96     1800.83     42.33 o
   4   7  18      611.67      532.47     22.30 o
   5   7  18     1059.51     1154.30     31.61 o
   6   7  18        0.04       29.01     22.00 o
   7   7  18       61.61       53.46     24.09 o
   8   7  18       73.81      153.54     59.98 o
   9   7  18      421.61      590.70     76.61 o
  10   7  18       87.49       57.05     58.52 o
   0   8  18       24.16       52.16     19.89 o
   1   8  18      349.48      265.54     46.37 o
   2   8  18       47.05       58.08     18.49 o
   3   8  18      380.10      337.63     22.41 o
   4   8  18      773.24      652.05     80.77 o
   5   8  18       31.89       17.93     32.44 o
   6   8  18      359.67      418.44     44.42 o
   7   8  18      312.90      320.40     34.95 o
   8   8  18       20.37       41.13     25.06 o
   9   8  18        8.34       -6.52     60.15 o
   1   9  18      459.07      422.77     26.32 o
   2   9  18     2746.86     2822.63     66.96 o
   3   9  18      986.22     1000.97     33.49 o
   4   9  18      977.96      901.98     50.61 o
   5   9  18       24.76       10.05     25.07 o
   6   9  18        7.06       43.84     30.53 o
   7   9  18       72.13      158.44     37.94 o
   8   9  18       10.28      -20.11     47.35 o
   9   9  18      298.81      256.88     63.41 o
   0  10  18       59.04      -21.19     34.23 o
   1  10  18      266.92      228.19     44.25 o
   2  10  18      156.91      174.87     22.10 o
   3  10  18      174.34      167.66     50.45 o
   4  10  18       15.40        1.59     65.20 o
   5  10  18      714.40      679.30     52.02 o
   6  10  18       47.39       44.45     33.34 o
   7  10  18      303.57      323.73     85.25 o
   8  10  18      113.05      134.25     57.05 o
   9  10  18        5.29      -65.20     55.42 o
   1  11  18     1628.39     1695.82     66.50 o
   2  11  18      154.37      166.17     25.43 o
   3  11  18     2851.17     2924.51     73.39 o
   4  11  18        8.35       50.31     32.84 o
   5  11  18      219.01      199.10     70.74 o
   6  11  18      104.36       65.21     37.49 o
   7  11  18      838.46      997.97    181.17 o
   8  11  18      352.74      350.38     55.91 o
   0  12  18      540.35      487.69     48.08 o
   1  12  18      106.12      122.76     27.92 o
   2  12  18      132.99      135.11     27.86 o
   3  12  18     2082.57     2007.44     75.52 o
   4  12  18      598.95      624.15     45.41 o
   5  12  18     1536.13     1510.88     82.18 o
   6  12  18      532.55      513.99     56.84 o
   7  12  18      154.75      262.53     55.68 o
   8  12  18        9.95      -63.81     42.54 o
   1  13  18     2022.29     2208.45     72.44 o
   2  13  18      194.05      136.52     30.06 o
   3  13  18     1764.20     1767.82    101.79 o
   4  13  18       55.45       -3.16     56.15 o
   5  13  18        1.59      -21.34     35.66 o
   6  13  18       61.85       24.61     33.80 o
   7  13  18       72.07       19.96    189.08 o
   0  14  18      418.87      385.00     60.15 o
   1  14  18        9.31       19.04     38.06 o
   2  14  18      102.75       90.29     34.05 o
   3  14  18       25.11       53.99    109.86 o
   4  14  18       56.55      120.57     44.53 o
   5  14  18       31.52      -69.70     46.47 o
   6  14  18       35.40      109.68     58.11 o
   1  15  18        7.70       34.83     40.83 o
   2  15  18       30.28       49.87     49.71 o
   3  15  18        9.31       78.11     43.71 o
   4  15  18        0.78        8.92     23.55 o
   5  15  18      136.25      144.47     58.84 o
   0  16  18       20.70        3.26     50.86 o
   1  16  18      840.62      949.24    195.43 o
   2  16  18        5.85      131.78     39.19 o
   3  16  18        2.64       22.78     61.10 o
   4  16  18      141.91      108.24    124.61 o
   1  17  18      544.16      437.09     72.37 o
   2  17  18      163.33       81.26     81.50 o
   3  17  18     1233.39     1411.07    109.89 o
   1   1  19      328.85      281.53     13.32 o
   2   1  19     3286.72     3265.80    113.12 o
   3   1  19        1.88       -9.91     11.41 o
   4   1  19      119.13       59.03     11.33 o
   5   1  19       40.15       62.50     12.06 o
   6   1  19     1084.16     1211.96     70.54 o
   7   1  19        0.77       33.10     41.69 o
   8   1  19      629.36      723.87     69.69 o
   9   1  19      269.11      243.85     73.19 o
  10   1  19      119.58       93.48     55.30 o
   0   2  19      574.63      651.01     26.73 o
   1   2  19       27.64       65.48     12.41 o
   2   2  19        0.10       -2.45     13.94 o
   3   2  19      514.25      506.45     21.03 o
   4   2  19       23.06       34.23     13.20 o
   5   2  19       42.07       49.50      7.50 o
   6   2  19        0.11       37.42     43.85 o
   7   2  19      214.70      220.07     76.28 o
   8   2  19       79.87       90.25    109.94 o
   9   2  19       17.07      -43.87     38.18 o
  10   2  19      483.05      635.50    110.27 o
   1   3  19      141.49      136.99     14.59 o
   2   3  19       83.21       69.69     13.12 o
   3   3  19       22.45       27.55     12.03 o
   4   3  19      166.54      204.22     41.56 o
   5   3  19       12.09        0.72     12.22 o
   6   3  19        9.45       71.16     46.29 o
   7   3  19        1.14      -38.63     46.45 o
   8   3  19      315.22      387.00     50.67 o
   9   3  19       47.13       71.85     50.09 o
  10   3  19       53.15      188.23     98.04 o
   0   4  19     4590.76     4442.97    112.96 o
   1   4  19     3726.05     3838.18     59.85 o
   2   4  19     2481.95     2530.58     63.24 o
   3   4  19       17.09        9.65     29.26 o
   4   4  19      677.14      609.78     61.29 o
   5   4  19      183.48      171.72     12.46 o
   6   4  19      618.54      594.63     17.51 o
   7   4  19       24.24        6.64     48.27 o
   8   4  19        5.08       -4.06     43.67 o
   9   4  19        7.93       34.42     43.03 o
  10   4  19        1.12       98.37     56.45 o
   1   5  19     1621.30     1630.44     32.03 o
   2   5  19     2079.49     2123.89     40.83 o
   3   5  19      220.04      201.30     14.86 o
   4   5  19     2357.09     2474.94     51.11 o
   5   5  19     2572.30     2553.30     65.36 o
   6   5  19      110.88      121.56     51.18 o
   7   5  19      705.91      782.34     66.93 o
   8   5  19       35.14       32.74     46.62 o
   9   5  19       87.22       85.02     53.31 o
  10   5  19      172.64      136.27     68.30 o
   0   6  19      809.09      771.47     33.58 o
   1   6  19        5.13       -3.68     13.35 o
   2   6  19      323.58      289.14     75.55 o
   3   6  19       59.15       59.15     16.01 o
   4   6  19      196.30      224.28     16.67 o
   5   6  19      592.22      549.74     20.93 o
   6   6  19      162.18      163.05     22.45 o
   7   6  19      354.51      331.07     24.82 o
   8   6  19       64.94       53.58     44.01 o
   9   6  19        9.80      -57.19     38.96 o
  10   6  19       97.22      177.94     49.34 o
   1   7  19     1339.44     1347.75     33.33 o
   2   7  19     5151.35     5310.75    107.41 o
   3   7  19     6000.95     6109.03    109.31 o
   4   7  19     2668.64     2826.48     56.11 o
   5   7  19      162.24      109.44     18.02 o
   6   7  19      350.99      276.11     51.83 o
   7   7  19      505.78      532.12     30.64 o
   8   7  19        4.83      -14.67     83.29 o
   9   7  19       53.99      -21.19     65.04 o
  10   7  19      139.39       39.12     74.82 o
   0   8  19     3538.17     3422.29     85.08 o
   1   8  19      908.35      864.32     59.09 o
   2   8  19       36.72       17.59     16.87 o
   3   8  19      391.75      411.11     39.45 o
   4   8  19       72.72      133.20     37.98 o
   5   8  19      149.36      186.73     30.40 o
   6   8  19       17.05      -16.90     62.02 o
   7   8  19       23.15       12.99     32.60 o
   8   8  19       13.13      -63.24     82.80 o
   9   8  19       45.15       69.76     53.95 o
   1   9  19      387.97      370.26     22.75 o
   2   9  19     3593.39     3548.76     88.40 o
   3   9  19      367.33      360.87     26.02 o
   4   9  19     1802.59     1835.30     63.31 o
   5   9  19      117.21      157.61     32.83 o
   6   9  19     1792.26     1848.83     82.25 o
   7   9  19        0.00       33.95     31.91 o
   8   9  19      651.68      600.48     81.17 o
   9   9  19        0.33      -73.19     60.15 o
   0  10  19        8.36      -14.67     37.49 o
   1  10  19      656.35      600.56     31.29 o
   2  10  19      326.38      314.52     35.29 o
   3  10  19       79.94       59.28     21.41 o
   4  10  19     2386.72     2329.91    200.40 o
   5  10  19      346.57      338.44     36.66 o
   6  10  19      838.94      871.06     50.46 o
   7  10  19      209.79      261.31     42.63 o
   8  10  19      134.51      214.99     51.02 o
   1  11  19      318.23      335.91     31.33 o
   2  11  19      248.47      284.07     23.76 o
   3  11  19       51.20        2.35     29.80 o
   4  11  19       26.29       71.08     38.39 o
   5  11  19      296.59      252.97     61.61 o
   6  11  19       69.47        1.14     77.10 o
   7  11  19      258.75      307.25    157.54 o
   8  11  19       77.46       63.44     42.81 o
   0  12  19        8.82      -66.50     44.34 o
   1  12  19       54.38      -15.31     48.82 o
   2  12  19      214.19      208.73     69.84 o
   3  12  19      376.72      298.02     61.29 o
   4  12  19      395.50      308.62     47.00 o
   5  12  19       10.27       23.23     37.80 o
   6  12  19        0.25      -65.67     83.94 o
   7  12  19       12.57      -58.81     39.21 o
   1  13  19      115.30       97.37     31.58 o
   2  13  19      749.50      800.12     93.72 o
   3  13  19      109.41      112.96    124.86 o
   4  13  19      129.84      218.04     51.47 o
   5  13  19      134.42       98.05     38.96 o
   6  13  19       67.54       70.03     47.68 o
   7  13  19       95.53      129.51     70.33 o
   0  14  19        6.36        0.00     16.30 o
   1  14  19       51.51       37.92     37.39 o
   2  14  19      127.40      170.93     39.01 o
   3  14  19      106.91      114.62     48.08 o
   4  14  19      195.62      142.24     44.14 o
   5  14  19       25.23      -40.70     44.70 o
   6  14  19        7.67        8.48     45.48 o
   1  15  19       37.81       -6.36     39.15 o
   2  15  19       13.57       41.82     36.24 o
   3  15  19       99.07       69.53     52.56 o
   4  15  19        1.49       38.56     41.81 o
   5  15  19        4.09        0.40     43.65 o
   0  16  19      483.35      373.92     70.25 o
   1  16  19       33.19      101.75     35.66 o
   2  16  19       84.54       42.42     48.66 o
   3  16  19       84.73      151.99    223.55 o
   4  16  19      107.81       51.76     55.41 o
   1  17  19        4.24      -39.69     43.64 o
   2  17  19       34.23       36.52     86.14 o
   0   0  20     9371.60     9435.58    399.99 o
   1   0  20     2710.31     2935.58     78.73 o
   2   0  20       52.63       52.16     16.30 o
   3   0  20     1348.49     1294.03     55.26 o
   4   0  20     3702.18     3647.88    121.92 o
   5   0  20     3518.51     3526.93     81.50 o
   6   0  20     2341.29     2437.95    135.61 o
   7   0  20      377.66      307.09     81.99 o
   8   0  20       72.05      263.40     94.38 o
   9   0  20      175.62      223.14     92.91 o
  10   0  20      695.82      620.53    114.59 o
   1   1  20      293.86      279.99     20.48 o
   2   1  20     3148.88     2822.13    113.12 o
   3   1  20      935.16      820.15     39.20 o
   4   1  20      772.60      674.31     46.45 o
   5   1  20      107.44       90.82      7.84 o
   6   1  20      380.68      486.46    124.04 o
   7   1  20      442.06      385.00     72.86 o
   8   1  20     1638.51     1852.22    100.73 o
   9   1  20      359.46      246.61     96.33 o
  10   1  20       54.68       -6.28     40.54 o
   0   2  20      593.36      651.01     32.93 o
   1   2  20     1310.71     1170.76     30.23 o
   2   2  20       40.52       39.28     17.93 o
   3   2  20      780.60      701.66     23.12 o
   5   2  20     1979.40     1934.47     58.84 o
   6   2  20       30.44       55.26     50.37 o
   7   2  20      152.38      197.47     36.52 o
   8   2  20       11.52      150.44     50.96 o
   9   2  20       49.13       11.49     37.92 o
  10   2  20      153.91       98.92     44.24 o
   1   3  20      530.81      433.96     15.33 o
   2   3  20      286.27      226.30     14.80 o
   3   3  20      325.37      267.77     17.15 o
   4   3  20       81.43      108.30     54.52 o
   5   3  20     1204.37     1281.98     40.59 o
   6   3  20     1090.53     1190.26     56.04 o
   7   3  20      665.63      789.90    140.01 o
   8   3  20      481.47      417.84     99.59 o
   9   3  20      590.83      658.78     60.20 o
  10   3  20      118.93      132.15     59.10 o
   0   4  20        6.69       37.65     22.82 o
   1   4  20     5508.09     5684.53     81.46 o
   2   4  20       67.11       28.75     23.63 o
   3   4  20       80.24       45.43     16.30 o
   4   4  20      128.27      130.90     27.47 o
   5   4  20        0.84       -1.63     14.06 o
   6   4  20       51.62       70.62     17.77 o
   7   4  20      410.05      384.74     60.34 o
   8   4  20        3.94        9.05     48.49 o
   9   4  20       33.09      -16.95     35.75 o
  10   4  20        6.40      -79.91    158.76 o
   1   5  20     1897.98     1861.34     46.37 o
   2   5  20     5737.40     5907.56     93.91 o
   3   5  20     1059.32     1094.61     53.95 o
   4   5  20     7052.63     7191.59    125.92 o
   5   5  20      426.87      501.66     61.69 o
   6   5  20      221.98      180.41     74.25 o
   7   5  20       29.60       27.84     43.49 o
   8   5  20      153.40      110.26     46.18 o
   9   5  20      136.35       91.81     86.23 o
  10   5  20       50.04       76.04     74.38 o
   0   6  20    21816.84    21810.64    405.37 o
   1   6  20     7105.70     7428.12    116.89 o
   2   6  20    10601.79    10859.45    165.37 o
   3   6  20     1604.74     1608.07     94.13 o
   4   6  20        0.49      -30.70     47.11 o
   5   6  20      384.21      460.83     22.45 o
   6   6  20      904.87      944.64     70.01 o
   7   6  20      686.92      624.41     33.14 o
   8   6  20       51.29      171.07     54.07 o
   9   6  20       14.14       -6.70     54.84 o
  10   6  20      201.94      230.81     55.07 o
   1   7  20      221.00      192.33     17.40 o
   2   7  20     1885.03     2006.07     48.90 o
   3   7  20     3982.97     3962.39     84.26 o
   4   7  20     2495.51     2709.67     60.88 o
   5   7  20      505.02      512.57     96.98 o
   6   7  20      171.69      169.02     31.68 o
   7   7  20       28.38        4.94     20.46 o
   8   7  20        6.31       20.20     40.69 o
   9   7  20       15.83      -22.66     47.27 o
   0   8  20       22.80       53.95     34.39 o
   1   8  20     5051.54     5085.73     99.63 o
   2   8  20       24.46       36.51     15.90 o
   3   8  20      631.51      643.92     46.54 o
   4   8  20       25.25       51.28     31.78 o
   5   8  20      145.82      145.33     30.05 o
   6   8  20       11.17       47.99     32.20 o
   7   8  20       44.19       69.20     52.32 o
   8   8  20        9.08      -35.70     82.97 o
   9   8  20        0.71       47.11     58.68 o
   1   9  20      256.40      234.87     29.58 o
   2   9  20      643.43      590.13     26.80 o
   3   9  20      194.10      159.03     20.95 o
   4   9  20       70.82       53.95     28.99 o
   5   9  20      694.73      622.76     44.69 o
   6   9  20       26.71       -6.31     44.74 o
   7   9  20      644.43      675.95     52.80 o
   8   9  20       11.35       39.12     70.25 o
   9   9  20      305.78      367.72    119.15 o
   0  10  20     1743.34     1742.76    104.48 o
   1  10  20      271.97      271.36     24.82 o
   2  10  20       44.04       64.80     46.54 o
   3  10  20     1669.14     1678.21     88.67 o
   4  10  20        1.98       36.35     43.03 o
   5  10  20      759.68      768.32    138.30 o
   6  10  20        0.06       31.40     33.03 o
   7  10  20      449.65      508.47     46.21 o
   8  10  20      163.60       78.24     71.39 o
   1  11  20      496.86      519.86     35.73 o
   2  11  20      494.20      519.85     44.74 o
   3  11  20      247.29      288.08     30.22 o
   4  11  20        0.34       32.67    113.36 o
   5  11  20      463.17      337.09     96.82 o
   6  11  20     2562.47     2941.86    138.86 o
   7  11  20      639.95      660.59     87.94 o
   8  11  20     1279.77     1128.27    138.38 o
   0  12  20     1295.06     1409.76     84.92 o
   1  12  20      387.58      292.70     39.85 o
   2  12  20       53.57       29.23     30.53 o
   3  12  20      198.59      179.46     35.75 o
   4  12  20     2743.61     2775.76    121.84 o
   5  12  20     1089.36     1305.52     68.87 o
   6  12  20     1386.09     1366.31     72.57 o
   7  12  20       74.25      118.50     43.70 o
   1  13  20       43.15       59.23     32.84 o
   2  13  20      137.90      176.85     37.64 o
   3  13  20      481.22      574.07     49.69 o
   4  13  20      124.24      160.43     46.99 o
   5  13  20       83.10        0.41     43.19 o
   6  13  20      298.97      346.11     77.59 o
   0  14  20      227.58      219.56     50.20 o
   1  14  20      571.10      542.81     43.68 o
   2  14  20        0.24      -34.86     45.56 o
   3  14  20       72.06      210.93    139.61 o
   4  14  20       45.04      -38.92     48.65 o
   5  14  20      550.56      562.90     69.29 o
   6  14  20        1.16      -56.53     43.24 o
   1  15  20      246.43      169.87     47.11 o
   2  15  20      230.69      278.83     56.97 o
   3  15  20      447.19      554.94     54.71 o
   4  15  20       69.87      171.90     53.71 o
   5  15  20      176.05      155.62     54.02 o
   0  16  20      108.37      182.88     65.52 o
   1  16  20       42.69       88.05     90.63 o
   2  16  20       15.42      -34.30     66.10 o
   3  16  20        4.49      -84.93     58.35 o
   1  17  20      198.61       96.94     42.62 o
   1   1  21        4.50      -20.84     13.90 o
   2   1  21      698.72      627.61     23.56 o
   3   1  21       14.40       -8.89     11.49 o
   4   1  21        8.04        2.73     25.26 o
   5   1  21      177.89      145.86      9.81 o
   6   1  21      543.19      614.50     88.02 o
   7   1  21      227.95      149.30     57.46 o
   8   1  21      369.98      421.53     59.95 o
   9   1  21        3.93       67.28     41.42 o
  10   1  21        9.83      -18.66     45.48 o
   0   2  21     4144.95     3860.59     85.25 o
   1   2  21      272.60      176.92     16.65 o
   2   2  21       31.40       13.20     17.85 o
   3   2  21      137.01      102.88     13.53 o
   4   2  21     1749.40     1739.34     67.32 o
   5   2  21     3486.56     3523.37     61.97 o
   6   2  21      426.08      433.11    119.40 o
   7   2  21      691.11      749.99     52.84 o
   8   2  21      289.58      335.14     48.25 o
   9   2  21       23.15       -9.68     52.12 o
  10   2  21      186.15      263.65     53.70 o
   1   3  21      666.65      610.33     22.04 o
   2   3  21       62.30       50.35     13.89 o
   3   3  21      159.79      175.27     14.63 o
   4   3  21       20.65       50.20     14.83 o
   5   3  21     2906.48     3020.64     58.01 o
   6   3  21       15.13       37.90     35.86 o
   7   3  21     2446.68     2482.35    107.74 o
   8   3  21      132.01      152.50     40.67 o
   9   3  21      269.94       32.16     70.90 o
  10   3  21       42.11      217.51     62.67 o
   0   4  21     1160.14     1202.76     36.35 o
   1   4  21      284.97      280.07     16.69 o
   2   4  21      112.76      106.40     13.71 o
   3   4  21      107.10       95.43     16.53 o
   4   4  21      262.07      232.41     20.68 o
   5   4  21      103.76       51.70     26.00 o
   6   4  21      528.30      536.67     49.39 o
   7   4  21        0.60       26.90     67.73 o
   8   4  21        0.91       26.90     69.36 o
   9   4  21      179.77       31.27     43.46 o
  10   4  21       89.15       93.19     61.60 o
   1   5  21      503.55      497.19     18.83 o
   2   5  21      241.01      225.85     34.56 o
   3   5  21     1347.13     1324.44     36.92 o
   4   5  21      124.69      124.49     17.49 o
   5   5  21      285.79      235.63     81.17 o
   6   5  21       93.73      102.33     19.89 o
   7   5  21       30.96       -9.75     70.90 o
   8   5  21      117.87      127.55     37.54 o
   9   5  21        7.62       26.19     83.78 o
   0   6  21       21.90        8.15     24.61 o
   1   6  21      185.36      209.61     17.12 o
   2   6  21       38.01       20.21     14.38 o
   3   6  21       10.60       11.63     24.45 o
   4   6  21     1205.03     1143.22     30.18 o
   5   6  21      118.36       62.06     56.32 o
   6   6  21      495.77      490.23     31.78 o
   7   6  21      149.79       88.30     39.27 o
   8   6  21       58.74      101.05    109.13 o
   9   6  21       30.32       -5.40     57.77 o
   1   7  21       92.09      115.63     16.55 o
   2   7  21      318.64      309.40     24.21 o
   3   7  21        8.03       16.09     18.29 o
   4   7  21       60.59       39.46     27.71 o
   5   7  21      104.93      138.81     30.15 o
   6   7  21      445.17      485.16     35.86 o
   7   7  21      157.77      141.04     31.78 o
   8   7  21      543.75      541.25     74.41 o
   9   7  21       67.32      104.32     60.15 o
   0   8  21      683.95      651.01     32.93 o
   1   8  21    18613.43    19372.83    301.97 o
   2   8  21      373.20      351.03     23.56 o
   3   8  21    12754.20    13111.53    232.92 o
   4   8  21       49.09       79.31     30.89 o
   5   8  21      304.34      257.83     34.51 o
   6   8  21        3.48       14.73     28.81 o
   7   8  21      250.73      314.10     36.19 o
   8   8  21       43.19      -39.12     65.20 o
   9   8  21        2.31       21.19     58.68 o
   1   9  21     1052.60     1060.20     36.22 o
   2   9  21      101.25      102.95     21.21 o
   3   9  21       31.17       29.08     28.20 o
   4   9  21       21.31        4.18     29.87 o
   5   9  21      131.07      113.41     28.40 o
   6   9  21       12.58       11.75     46.29 o
   7   9  21      175.95       80.76     50.61 o
   8   9  21       85.47      -29.34     68.62 o
   0  10  21     1416.37     1474.15     74.33 o
   1  10  21      440.44      313.92     50.37 o
   2  10  21        5.93        5.36     23.63 o
   3  10  21      252.82      241.36     33.66 o
   4  10  21     2256.74     2321.34     84.08 o
   5  10  21        4.75       -2.61     51.43 o
   6  10  21      546.35      498.68     73.92 o
   7  10  21      117.92       -0.85     38.90 o
   8  10  21       14.23       50.53     71.72 o
   1  11  21        2.93       -9.60     50.45 o
   2  11  21      150.18      176.28     38.34 o
   3  11  21       75.23       70.07     33.09 o
   4  11  21       12.82      110.07     38.48 o
   5  11  21      100.43       86.03     47.43 o
   6  11  21       28.39      -33.85     48.95 o
   7  11  21      114.01       73.38     49.81 o
   0  12  21      257.90      141.81     51.02 o
   1  12  21      468.28      471.49     40.80 o
   2  12  21       70.61        5.49     37.65 o
   3  12  21        6.85      -39.85     32.83 o
   4  12  21        1.86      -58.49     44.37 o
   5  12  21       24.91       39.73    124.77 o
   6  12  21       38.21      -19.58     40.83 o
   7  12  21       41.69       25.07     35.31 o
   1  13  21       34.68       37.08     38.16 o
   2  13  21      367.57      325.69     61.94 o
   3  13  21      109.88      262.26    118.25 o
   4  13  21       12.72       52.04     41.64 o
   5  13  21      414.03      442.10     81.99 o
   6  13  21      544.27      539.39     67.04 o
   0  14  21        7.86      109.37     47.27 o
   1  14  21      229.94      188.98     36.76 o
   2  14  21        4.29        1.73     57.70 o
   3  14  21      383.65      378.93    116.14 o
   4  14  21      114.64      159.31     65.28 o
   5  14  21      903.72      788.91     78.13 o
   1  15  21       17.83       44.83     49.80 o
   2  15  21      349.35      344.43     74.16 o
   3  15  21       66.61       73.13     50.18 o
   4  15  21       70.71       50.73     56.97 o
   0  16  21       13.38       -1.63     67.64 o
   1  16  21       72.86       38.68     53.71 o
   2  16  21        0.09      -21.94     80.77 o
   3  16  21       36.93       25.56     53.53 o
   1   0  22      874.01      948.97     34.88 o
   2   0  22      155.10      200.81     19.40 o
   3   0  22      330.14      288.83     20.54 o
   4   0  22        7.97      -19.72     13.20 o
   5   0  22     1151.54      986.62     32.93 o
   6   0  22       23.71        9.62     48.74 o
   7   0  22      118.58      184.02     83.29 o
   8   0  22       28.66      -30.97     59.00 o
   9   0  22      280.57      224.28     81.01 o
  10   0  22       13.35      -86.23    105.79 o
   1   1  22      373.63      380.23     17.79 o
   2   1  22      161.50      125.68     16.48 o
   3   1  22       21.15       17.45     12.22 o
   4   1  22      391.31      394.97     19.27 o
   5   1  22       54.01       35.03     10.43 o
   6   1  22       28.54      153.54     80.03 o
   7   1  22      113.50      152.58     46.19 o
   8   1  22      162.23      158.87     51.02 o
   9   1  22       96.74      106.71     47.63 o
  10   1  22        1.32       20.20    133.74 o
   0   2  22     6591.13     6293.64    172.94 o
   1   2  22      780.02      845.93     27.95 o
   2   2  22      271.93      256.88     14.29 o
   3   2  22       37.70       34.76     16.22 o
   4   2  22     1459.94     1477.71    135.53 o
   5   2  22      178.37      235.21     13.51 o
   6   2  22     1746.97     2003.40    100.90 o
   7   2  22      356.01      470.80     89.49 o
   8   2  22      141.05      142.54     46.40 o
   9   2  22      152.84       99.54     46.76 o
  10   2  22      324.35      274.23     91.03 o
   1   3  22     1372.93     1537.68     32.40 o
   2   3  22     5630.09     5782.95     93.26 o
   3   3  22     2206.65     2346.84     53.06 o
   4   3  22     4950.06     5464.90    141.33 o
   5   3  22       38.65       52.59     16.14 o
   6   3  22        1.94       16.03     59.33 o
   7   3  22     1217.01     1292.53     65.42 o
   8   3  22     1523.46     1688.26    193.07 o
   9   3  22       88.29      113.35     50.43 o
  10   3  22       27.88       22.70    103.42 o
   0   4  22        5.89       19.72     21.19 o
   1   4  22      141.83      115.68     13.77 o
   2   4  22       39.60       27.99     23.55 o
   3   4  22      121.81      171.15     17.84 o
   4   4  22     3617.31     3611.98     65.27 o
   5   4  22      517.07      466.35     39.77 o
   6   4  22     4642.26     4810.32    174.08 o
   7   4  22       43.89       -5.21     46.28 o
   8   4  22      123.04       60.50     54.06 o
   9   4  22       58.63       55.34     47.70 o
   1   5  22      677.79      687.57     26.39 o
   2   5  22     2835.93     2825.78     55.61 o
   3   5  22      324.46      299.62     21.81 o
   4   5  22     2871.59     2869.10     67.51 o
   5   5  22       11.71       83.44     25.77 o
   6   5  22       21.96       39.91     26.08 o
   7   5  22      222.19      297.97     54.83 o
   8   5  22        8.34       30.49     38.38 o
   9   5  22       52.64       27.68     59.33 o
   0   6  22     1546.79     1495.99     59.33 o
   1   6  22     2265.64     2332.23     45.44 o
   2   6  22     1234.58     1306.77     93.07 o
   3   6  22      188.88      165.23     46.70 o
   4   6  22       53.64       44.47     16.56 o
   5   6  22      283.77      282.28     31.49 o
   6   6  22      149.72      151.48     30.24 o
   7   6  22       43.58       56.64     51.63 o
   8   6  22       24.57      -36.72     79.05 o
   9   6  22      246.15      155.79     57.63 o
   1   7  22      441.66      425.86     24.00 o
   2   7  22      280.64      241.05     22.11 o
   3   7  22      162.91      118.64     20.79 o
   4   7  22      115.54      182.42     26.63 o
   5   7  22      168.36      167.41     28.43 o
   6   7  22      186.35      212.43     26.69 o
   7   7  22      132.63       93.94     44.52 o
   8   7  22      432.58      555.91     68.13 o
   9   7  22        8.36      -29.34     76.45 o
   0   8  22     1604.13     1565.42     54.28 o
   1   8  22        0.16        2.78     29.99 o
   2   8  22      544.79      543.57     43.36 o
   3   8  22     1031.98     1025.47     44.56 o
   4   8  22      848.01      907.75     79.71 o
   5   8  22      828.14      894.72    118.01 o
   6   8  22     1903.27     2131.03    132.68 o
   7   8  22       56.04      103.14     33.16 o
   8   8  22        1.76       30.97     52.16 o
   1   9  22      132.54      132.53     21.81 o
   2   9  22     3313.80     3410.16     74.94 o
   3   9  22     1917.83     2160.14     67.35 o
   4   9  22     2392.44     2608.71    297.23 o
   5   9  22       86.30      121.68     56.15 o
   6   9  22      470.94      481.53     42.39 o
   7   9  22      337.08      302.29     38.89 o
   8   9  22      228.25      360.06     78.08 o
   0  10  22      475.21      524.04     49.88 o
   1  10  22      338.18      366.87     35.94 o
   2  10  22      432.34      355.98     38.70 o
   3  10  22       75.67       -6.85     31.96 o
   4  10  22     1107.43     1234.19     58.98 o
   5  10  22      538.03      508.51     75.22 o
   6  10  22      679.67      811.82     55.25 o
   7  10  22       54.82       48.48     36.67 o
   8  10  22       20.98       73.19     78.08 o
   1  11  22       11.38       23.23     26.90 o
   2  11  22      544.53      468.60     36.52 o
   3  11  22      358.96      307.11     55.68 o
   4  11  22        1.55       51.29     60.47 o
   5  11  22      173.77       93.01    124.12 o
   6  11  22       13.75      -51.67     48.90 o
   7  11  22       39.25       10.01     38.80 o
   0  12  22     1398.13     1489.63     87.20 o
   1  12  22      331.42      305.78     37.40 o
   2  12  22      721.09      708.45     44.87 o
   3  12  22       45.97      107.28     92.01 o
   4  12  22       45.93       17.80     42.37 o
   5  12  22      489.02      502.05     79.62 o
   6  12  22       23.99      -41.60     45.72 o
   1  13  22       19.37      -55.16     36.78 o
   2  13  22      219.44      235.82     65.85 o
   3  13  22       20.35       13.17     54.44 o
   4  13  22       25.11      -57.75     68.30 o
   5  13  22      177.82      169.15     65.69 o
   6  13  22      343.31      304.48     87.20 o
   0  14  22     1513.87     1705.76    106.76 o
   1  14  22      681.24      677.10     57.05 o
   2  14  22      506.82      431.64     56.43 o
   3  14  22        3.01       14.32     39.95 o
   4  14  22      491.71      625.52     62.23 o
   5  14  22       53.34       -2.96     43.69 o
   1  15  22       77.61       74.51     74.33 o
   2  15  22     1336.35     1484.46    119.48 o
   3  15  22      144.24      136.09     50.04 o
   4  15  22      723.64      677.14    134.64 o
   0  16  22     1165.74     1329.08    100.08 o
   1  16  22       12.44       -4.17     15.60 o
   2  16  22      118.27       -1.31     48.67 o
   1   1  23      354.69      356.44     17.73 o
   2   1  23      203.55      202.00     16.36 o
   3   1  23     1447.48     1515.91     77.34 o
   4   1  23       14.70       26.56     11.35 o
   5   1  23      322.18      308.17     14.51 o
   6   1  23       41.71       22.00     39.68 o
   7   1  23      467.17      534.33    112.39 o
   8   1  23       43.11       80.73     63.10 o
   9   1  23       34.20       35.15     57.53 o
   0   2  23       60.72       69.76     19.56 o
   1   2  23      297.16      247.14     17.70 o
   2   2  23      169.71      173.67     28.52 o
   3   2  23      193.83      229.75     17.73 o
   4   2  23      222.46      273.90     21.03 o
   5   2  23     1240.33     1190.88     34.88 o
   6   2  23      213.59      350.88     69.84 o
   7   2  23      181.71      226.64     61.34 o
   8   2  23        0.97       41.71     43.23 o
   9   2  23      146.73      228.10     58.48 o
   1   3  23       41.28       54.24     14.54 o
   2   3  23      844.81      799.39     26.58 o
   3   3  23      135.53       96.69     16.27 o
   4   3  23      155.24      153.19     18.13 o
   5   3  23      103.10       32.63     20.36 o
   6   3  23       79.98       80.37    110.27 o
   7   3  23        0.00       -1.01     43.62 o
   8   3  23       87.79       92.92     57.86 o
   9   3  23       17.77      -33.57     71.34 o
   0   4  23     1811.07     1838.28     55.42 o
   1   4  23      353.60      313.59     35.04 o
   2   4  23      377.94      357.00     26.24 o
   3   4  23     1258.84     1155.40     55.42 o
   4   4  23      915.56      919.90     29.26 o
   5   4  23     2276.92     2355.30    142.62 o
   6   4  23       17.20       23.83     38.30 o
   7   4  23       60.66       90.80     64.71 o
   8   4  23        0.44      -42.84     53.58 o
   9   4  23      134.36       96.84     42.94 o
   1   5  23     1121.21     1152.51     28.85 o
   2   5  23       70.03       96.45     17.50 o
   3   5  23     5372.98     5892.25     99.63 o
   4   5  23       41.78       33.96     21.86 o
   5   5  23       36.60       57.77     25.04 o
   6   5  23        2.04      -10.86     18.51 o
   7   5  23     1285.21     1231.55    132.68 o
   8   5  23        3.64       94.07     44.13 o
   9   5  23       29.65      119.80     53.44 o
   0   6  23        3.37      -17.93     24.61 o
   1   6  23     1765.29     1600.07    143.27 o
   2   6  23        2.37        4.34     16.53 o
   3   6  23      232.70      211.21     19.38 o
   4   6  23       60.50       48.49     26.26 o
   5   6  23        7.10       10.19     24.62 o
   6   6  23        6.59       27.79     23.63 o
   7   6  23       53.01        9.92     51.39 o
   8   6  23        0.37      -87.14     66.75 o
   9   6  23       12.53       63.57     55.21 o
   1   7  23      940.77      924.08     60.06 o
   2   7  23      165.45      163.81     20.46 o
   3   7  23      619.70      611.19     35.76 o
   4   7  23      504.26      525.76     32.65 o
   5   7  23       96.82       91.99     28.01 o
   6   7  23       22.57       62.21     26.78 o
   7   7  23      236.72      301.43     49.50 o
   8   7  23       21.78      -81.42     70.23 o
   0   8  23       32.44      -24.29     22.66 o
   1   8  23      150.28      120.48     25.23 o
   2   8  23      859.38      766.85     38.71 o
   3   8  23       84.47       52.91     27.84 o
   4   8  23        1.87      -13.79     33.99 o
   5   8  23      700.69      706.48     55.51 o
   6   8  23        1.05      -15.34     31.87 o
   7   8  23       24.76       69.76     92.42 o
   8   8  23        0.16       63.24     71.23 o
   1   9  23       63.48       77.06     22.34 o
   2   9  23      309.08      327.33     33.01 o
   3   9  23      159.63      110.52     34.10 o
   4   9  23      777.99      875.77     52.29 o
   5   9  23       85.69      152.80     40.63 o
   6   9  23       18.47       31.62     69.19 o
   7   9  23        7.32       77.80     52.32 o
   8   9  23      142.01       89.97     63.57 o
   0  10  23      278.80      262.10     41.89 o
   1  10  23      133.30      137.88     29.79 o
   2  10  23      494.28      533.55     39.43 o
   3  10  23      126.68      175.12     58.52 o
   4  10  23      546.10      437.31     42.81 o
   5  10  23     1090.32     1189.75     65.73 o
   6  10  23        3.99       70.10     39.10 o
   7  10  23       50.74       35.01     41.08 o
   1  11  23      103.79      175.54     69.19 o
   2  11  23        2.67       23.30     50.37 o
   3  11  23     1365.87     1519.42    228.44 o
   4  11  23       45.22       -0.02     91.20 o
   5  11  23       39.16      -52.33     71.15 o
   6  11  23       59.40       36.38     47.63 o
   7  11  23      836.08      895.20     62.29 o
   0  12  23       11.55      -65.20     47.60 o
   1  12  23      924.69      855.98     48.37 o
   2  12  23       86.51      110.62     39.88 o
   3  12  23       12.79       96.72     80.77 o
   4  12  23        8.09       40.34     41.48 o
   5  12  23        0.08       12.17     38.49 o
   6  12  23       20.24      -52.53     76.45 o
   1  13  23      143.68      119.07     39.58 o
   2  13  23       37.54       25.95     46.58 o
   3  13  23      252.38      237.91     51.75 o
   4  13  23       16.66       -2.69     84.02 o
   5  13  23        0.00      -14.78     51.38 o
   0  14  23       21.28      229.17     63.57 o
   1  14  23      118.71      125.58     53.95 o
   2  14  23        6.04      -28.05     89.49 o
   3  14  23      125.83      -11.14    150.61 o
   4  14  23       34.99      -45.34     44.86 o
   1  15  23       54.02      -29.06     50.91 o
   2  15  23        6.05       33.55     53.72 o
   3  15  23       89.03       32.28     66.83 o
   0   0  24      215.77      282.15     35.21 o
   1   0  24       10.35       63.24     22.49 o
   2   0  24      327.20      309.86     29.83 o
   3   0  24      339.67      309.86     22.82 o
   4   0  24       15.28       42.22     17.77 o
   5   0  24       18.60        0.00     16.30 o
   6   0  24     1627.39     1695.82    119.64 o
   7   0  24        8.62       17.93     88.02 o
   8   0  24       71.66      214.83     72.21 o
   9   0  24      230.89      104.32    108.88 o
   1   1  24       47.40       45.59     13.77 o
   2   1  24       65.37       83.57     24.53 o
   3   1  24      585.88      507.95     33.25 o
   4   1  24      258.62      348.57     17.99 o
   5   1  24      173.23      154.67     19.56 o
   6   1  24      217.26      161.36    166.91 o
   7   1  24       68.05        9.09     50.33 o
   8   1  24      550.24      594.39     64.54 o
   9   1  24        0.44      -17.35     55.81 o
   0   2  24       79.83       66.50     19.72 o
   1   2  24      570.15      528.88     35.13 o
   2   2  24       65.51       99.11     48.90 o
   3   2  24       27.17       23.16     13.57 o
   4   2  24     2409.47     2520.51     63.35 o
   5   2  24     1130.82     1208.12     40.75 o
   6   2  24     1626.59     1686.48     74.23 o
   7   2  24        9.91       27.96     34.95 o
   8   2  24        0.20       28.39     52.16 o
   9   2  24      245.31      248.14     96.90 o
   1   3  24      413.97      444.89     20.38 o
   2   3  24      521.25      511.03     30.24 o
   3   3  24     1896.32     2027.13     56.56 o
   4   3  24      469.31      472.87     28.40 o
   5   3  24      216.70      185.30    113.45 o
   6   3  24      204.02      136.78     15.85 o
   7   3  24     1736.39     2174.33    199.02 o
   8   3  24      119.23      267.47     51.85 o
   9   3  24       46.85       -6.78     42.70 o
   0   4  24      772.04      819.39     39.28 o
   1   4  24      283.23      253.66     28.36 o
   2   4  24       30.01       24.74     18.74 o
   3   4  24     1259.49     1209.79     94.38 o
   4   4  24      991.90      982.57     43.14 o
   5   4  24     1624.04     1603.57     56.40 o
   6   4  24      515.98      557.68    142.38 o
   7   4  24       13.08       21.01     35.28 o
   8   4  24      138.93      148.62     42.42 o
   9   4  24       51.53       17.69     87.20 o
   1   5  24        2.15       10.39     17.11 o
   2   5  24      666.10      667.00     27.14 o
   3   5  24        4.90       14.78     25.92 o
   4   5  24      853.30      915.28     61.21 o
   5   5  24      172.32      190.71     25.68 o
   6   5  24      336.16      336.30     43.93 o
   7   5  24      302.03      349.78     50.60 o
   8   5  24        2.53       48.86     45.80 o
   9   5  24      398.23      335.51     55.74 o
   0   6  24     4192.81     4136.21    103.83 o
   1   6  24     1286.88     1271.81     39.36 o
   2   6  24     2679.43     2778.39     62.99 o
   3   6  24       24.31       22.01     27.63 o
   4   6  24        0.86       -0.90     33.33 o
   5   6  24      696.22      795.67     40.45 o
   6   6  24      451.50      502.23     71.56 o
   7   6  24       23.22       33.81     67.73 o
   8   6  24        6.97       -8.13     49.55 o
   1   7  24      337.70      283.04     27.40 o
   2   7  24     1166.22     1085.91     59.58 o
   3   7  24       19.12       28.12     30.24 o
   4   7  24     3045.31     3271.76    104.56 o
   5   7  24       16.94       12.89     60.23 o
   6   7  24        6.36      -32.26     21.90 o
   7   7  24        3.13        8.32     39.17 o
   8   7  24        9.65       78.47     62.92 o
   0   8  24      578.79      493.07     46.62 o
   1   8  24      121.39      168.07     48.25 o
   2   8  24      446.95      467.61     32.61 o
   3   8  24     2241.34     2126.81     99.95 o
   4   8  24      355.41      497.54     52.22 o
   5   8  24     1503.01     1681.30    141.32 o
   6   8  24      654.98      692.80     51.94 o
   7   8  24      125.00      141.81     58.68 o
   8   8  24        7.22       -4.89     72.04 o
   1   9  24     1309.58     1411.72     54.63 o
   2   9  24     1016.57     1043.17    105.70 o
   3   9  24     2229.94     2383.26    174.90 o
   4   9  24      505.66      611.24     51.43 o
   5   9  24       74.63       44.90     72.45 o
   6   9  24        1.31      -61.00     52.97 o
   7   9  24      718.34      931.53    133.01 o
   0  10  24       68.90        6.52     38.96 o
   1  10  24      843.50      853.67     75.39 o
   2  10  24     1048.63     1001.70     48.68 o
   3  10  24       18.14       40.48     38.54 o
   4  10  24      902.56      982.54     61.74 o
   5  10  24      118.76       80.05     49.33 o
   6  10  24      334.18      333.44    100.90 o
   7  10  24        8.76       19.72     62.10 o
   1  11  24       67.89       80.27     87.20 o
   2  11  24       57.47      148.77     60.15 o
   3  11  24       80.65       54.54     41.38 o
   4  11  24        4.27       34.79     37.41 o
   5  11  24      324.28      310.08     50.42 o
   6  11  24      278.53      379.04     51.22 o
   0  12  24       38.58       43.85     43.85 o
   1  12  24       74.11       78.35     37.74 o
   2  12  24       64.40       14.03     73.27 o
   3  12  24       17.13       32.94     45.75 o
   4  12  24       39.91       -5.29     39.19 o
   5  12  24        7.49      -21.66     48.19 o
   6  12  24       66.06       35.45     38.83 o
   1  13  24      218.47      221.29     42.57 o
   2  13  24      336.08      255.43     48.68 o
   3  13  24      472.65      370.17     59.71 o
   4  13  24      273.02      312.60     54.00 o
   5  13  24      719.11      658.35     98.86 o
   0  14  24      865.87      984.01     88.67 o
   1  14  24     1314.61     1415.52     79.74 o
   2  14  24      191.46      128.92    152.16 o
   3  14  24        5.72       59.08     45.41 o
   4  14  24       30.07       -0.64    113.36 o
   1  15  24      334.72      295.34     54.70 o
   2  15  24      823.50      806.51     68.66 o
   1   1  25        0.68        4.01     14.85 o
   2   1  25      545.12      564.08     23.67 o
   3   1  25      431.01      534.67     43.60 o
   4   1  25       34.66       21.94     18.31 o
   5   1  25        0.09       -1.07     16.60 o
   6   1  25     1771.54     1855.63     98.24 o
   7   1  25      485.79      364.95     63.95 o
   8   1  25      268.81      258.05     75.92 o
   9   1  25      108.21       77.41     53.96 o
   0   2  25     1424.11     1364.61     41.73 o
   1   2  25      498.73      449.22     19.26 o
   2   2  25      201.50      226.42     44.17 o
   3   2  25      706.53      716.66     24.90 o
   4   2  25     1002.45     1005.50     50.68 o
   5   2  25     2378.99     2267.70     78.65 o
   6   2  25      218.76      194.38     45.55 o
   7   2  25       22.97       67.39     52.43 o
   8   2  25       41.90        1.06     57.09 o
   9   2  25      279.94      244.18     51.58 o
   1   3  25      297.96      285.95     21.68 o
   2   3  25        5.30       -0.99     19.11 o
   3   3  25     2078.83     2066.64     51.87 o
   4   3  25       25.23       13.99     57.05 o
   5   3  25     1616.15     1683.37     57.07 o
   6   3  25       36.69       39.71     17.08 o
   7   3  25      767.01      823.29     66.76 o
   8   3  25        5.05      -17.04     37.33 o
   9   3  25      265.89      243.04     68.62 o
   0   4  25       50.93       45.48     24.45 o
   1   4  25      864.23      849.99     30.56 o
   2   4  25       57.83       51.92     16.76 o
   3   4  25       92.32       81.35     52.89 o
   4   4  25      294.09      342.54     47.51 o
   5   4  25      301.68      240.20     26.29 o
   6   4  25        3.79        4.91     23.55 o
   7   4  25        1.04       -2.31     15.82 o
   8   4  25       29.73      -14.37     40.01 o
   9   4  25       11.08       -1.19     60.88 o
   1   5  25      387.91      376.60     30.89 o
   2   5  25       39.73       54.70     19.64 o
   3   5  25     1460.33     1428.17     58.58 o
   4   5  25      389.56      419.68     39.49 o
   5   5  25      163.65      197.98     26.90 o
   6   5  25        0.41       14.12     20.22 o
   7   5  25       17.38      -18.55     65.85 o
   8   5  25      126.72      111.86     62.44 o
   0   6  25      210.51      139.85     27.71 o
   1   6  25      184.25      181.15     25.59 o
   2   6  25     3429.99     3613.55    111.30 o
   3   6  25       15.82        9.56     24.40 o
   4   6  25     1227.09     1210.51     52.40 o
   5   6  25       85.70      109.03     58.68 o
   6   6  25      203.86      246.40     36.43 o
   7   6  25       80.26      -27.49     53.42 o
   8   6  25        1.37      -10.08     22.74 o
   1   7  25      136.40      140.65     22.94 o
   2   7  25       16.35       79.23    101.79 o
   3   7  25      273.83      297.88     39.34 o
   4   7  25      112.66       55.51     33.71 o
   5   7  25        0.00       68.23     38.30 o
   6   7  25      135.28      137.00     30.86 o
   7   7  25       40.35       18.42     48.90 o
   8   7  25       46.38       26.93     63.63 o
   0   8  25      461.32      367.72     47.92 o
   1   8  25     8485.10     8856.32    196.11 o
   2   8  25        0.51       67.08     29.00 o
   3   8  25     4199.31     4092.53    155.19 o
   4   8  25       21.57        8.51     37.33 o
   5   8  25      191.14      124.24     35.60 o
   6   8  25        1.75       -0.26     34.63 o
   7   8  25       71.32      -30.97     59.00 o
   1   9  25       83.96       76.56     33.16 o
   2   9  25      336.99      273.49     32.88 o
   3   9  25       24.03       78.16     39.39 o
   4   9  25      383.89      355.85     42.10 o
   5   9  25      167.49      194.31     40.90 o
   6   9  25        0.01      -80.14    103.50 o
   7   9  25       75.72       61.94    103.01 o
   0  10  25        8.47       76.77     48.74 o
   1  10  25       50.65       45.98     34.74 o
   2  10  25      747.15      618.55     47.83 o
   3  10  25      484.46      372.87    124.29 o
   4  10  25     1537.77     1726.54    102.02 o
   5  10  25      205.67      178.08     55.17 o
   6  10  25      504.13      533.22     54.12 o
   1  11  25       84.63      174.45    122.49 o
   2  11  25        0.17        8.38     37.75 o
   3  11  25      102.53      148.43     43.87 o
   4  11  25      651.51      626.56     51.40 o
   5  11  25        7.23       54.88     57.05 o
   6  11  25      148.12      119.57     42.28 o
   0  12  25        2.33       22.66     43.85 o
   1  12  25       42.96      101.72     39.52 o
   2  12  25        2.87      -38.41     49.06 o
   3  12  25       33.91       66.77    117.36 o
   4  12  25      146.26       85.93     71.80 o
   5  12  25       10.38        1.80     59.51 o
   1  13  25       22.43      -38.53     40.69 o
   2  13  25     1153.09     1134.28     93.44 o
   3  13  25        2.07      -60.04     55.42 o
   4  13  25      704.56      690.06    105.05 o
   0  14  25      339.60      232.92     68.95 o
   1  14  25      261.41      297.34     75.22 o
   2  14  25       38.39       43.92     91.44 o
   3  14  25      153.28      149.66     55.17 o
   1   0  26       63.58        3.26     18.09 o
   2   0  26      574.16      454.44     46.45 o
   3   0  26      951.50      840.25     51.51 o
   4   0  26     1689.19     1735.92     77.42 o
   5   0  26     2711.76     2712.43    105.13 o
   6   0  26        0.79       78.24     69.93 o
   7   0  26       57.44      360.06    105.79 o
   8   0  26      359.72      420.70     86.06 o
   9   0  26       62.45     -115.40    111.82 o
   1   1  26      542.68      567.02     28.12 o
   2   1  26      465.80      388.16     32.60 o
   3   1  26     1133.19     1282.46     63.57 o
   4   1  26      281.73      226.32     34.72 o
   5   1  26      515.47      427.74     28.36 o
   6   1  26      235.78      226.47     54.09 o
   7   1  26     1338.58     1500.94    105.05 o
   8   1  26       52.74       66.46     41.79 o
   9   1  26      305.61      283.45     69.05 o
   0   2  26     2521.80     2514.39     64.71 o
   1   2  26     2625.48     2506.30     76.85 o
   2   2  26       84.50       54.56     16.19 o
   3   2  26        9.55      -13.87     73.27 o
   4   2  26      631.51      676.39     39.14 o
   5   2  26      278.18      256.55     21.87 o
   6   2  26       70.42        7.94     39.52 o
   7   2  26       34.87       97.80     91.12 o
   8   2  26       41.55       27.81     39.67 o
   1   3  26      195.55      196.32     17.55 o
   2   3  26      219.34      183.81     20.52 o
   3   3  26       21.61       19.82     27.75 o
   4   3  26      356.88      378.46     65.93 o
   5   3  26      467.07      343.04     30.32 o
   6   3  26      458.25      406.23     56.37 o
   7   3  26      736.50      640.75     58.91 o
   8   3  26      281.19      339.73     53.41 o
   0   4  26      487.39      409.12     30.97 o
   1   4  26      527.43      523.51     24.19 o
   2   4  26       99.42      123.28     31.78 o
   3   4  26        0.10       20.00     28.35 o
   4   4  26       34.38       17.87     29.93 o
   5   4  26      144.96      139.51     29.79 o
   6   4  26       23.42      -12.40    103.67 o
   7   4  26      201.37      143.08    115.08 o
   8   4  26       31.57      122.72    111.33 o
   1   5  26      356.36      363.77     25.59 o
   2   5  26      856.50      802.36     78.40 o
   3   5  26     1195.02     1191.92     50.23 o
   4   5  26     1989.20     2119.77     78.08 o
   5   5  26        5.60       -3.59     25.38 o
   6   5  26       47.69       52.65     22.26 o
   7   5  26       14.49        9.21     73.02 o
   8   5  26        2.98       78.47     53.58 o
   0   6  26     6998.79     6849.95    160.39 o
   1   6  26     5222.07     5499.15    121.93 o
   2   6  26     2195.65     2244.30     70.28 o
   3   6  26      134.89      150.95     45.56 o
   4   6  26        3.06      -15.80     25.93 o
   5   6  26       72.43      100.75     31.19 o
   6   6  26       14.60       16.06     25.03 o
   7   6  26       25.68       49.37     45.50 o
   8   6  26      175.54      231.67     65.91 o
   1   7  26      193.68      126.62     31.72 o
   2   7  26      433.48      434.37     50.86 o
   3   7  26      141.32      114.45     40.28 o
   4   7  26       45.23       27.56     35.86 o
   5   7  26      212.87      220.76     36.33 o
   6   7  26       29.78       71.94     28.34 o
   7   7  26       40.29       -6.47     42.10 o
   0   8  26      111.95      151.59     47.76 o
   1   8  26     1513.96     1631.45    114.26 o
   2   8  26      102.31       36.56     34.39 o
   3   8  26        0.32       19.14     63.49 o
   4   8  26      380.79      311.46     42.56 o
   5   8  26      203.47      230.97     41.79 o
   6   8  26      274.28      330.45     88.34 o
   7   8  26      228.65      364.62     66.34 o
   1   9  26      534.48      529.35     67.24 o
   2   9  26     1985.88     2007.85     82.26 o
   3   9  26      824.47      820.03     57.58 o
   4   9  26      123.48       47.41     43.82 o
   5   9  26       24.84       52.75     39.93 o
   6   9  26      381.89      459.82     48.80 o
   7   9  26      190.39       19.72     65.69 o
   0  10  26      294.50      190.71     53.46 o
   1  10  26      115.69      108.48     36.43 o
   2  10  26        0.00      -31.72     41.94 o
   3  10  26      680.81      540.04     77.91 o
   4  10  26        0.40       36.26     66.01 o
   5  10  26     1073.91     1093.65     80.51 o
   6  10  26       75.49       22.50     42.60 o
   1  11  26      542.85      457.13     48.38 o
   2  11  26      243.59      263.64     48.64 o
   3  11  26      269.61      212.05     43.29 o
   4  11  26       32.31       45.48     48.29 o
   5  11  26      169.50      132.49     49.87 o
   0  12  26      706.22      618.57     66.34 o
   1  12  26      236.98      140.81     48.05 o
   2  12  26        9.08       39.47     41.34 o
   3  12  26      493.96      446.06     57.21 o
   4  12  26      394.18      423.26    122.49 o
   5  12  26      725.51      789.34     61.74 o
   1  13  26      360.65      353.08     71.72 o
   2  13  26       23.23      -34.01     49.42 o
   3  13  26      492.73      490.21     90.30 o
   0  14  26       89.73      117.03     92.58 o
   1  14  26       24.17      -24.13     53.51 o
   2  14  26       49.37       98.61     49.98 o
   1   1  27      496.31      452.10     30.64 o
   2   1  27     1354.35     1367.22     48.00 o
   3   1  27       17.72       66.98     29.84 o
   4   1  27        0.70      -31.71     21.14 o
   5   1  27       10.35        3.23     20.69 o
   6   1  27      559.86      502.73     66.15 o
   7   1  27      164.96       96.18     54.02 o
   8   1  27      139.06      135.77     66.42 o
   0   2  27      664.08      673.83     44.01 o
   1   2  27      226.81      191.48     20.01 o
   2   2  27        0.02      -29.56     19.71 o
   3   2  27      198.08      256.27     31.11 o
   4   2  27       67.25       68.92     48.33 o
   5   2  27      525.11      520.43     29.08 o
   6   2  27      131.05       59.10     51.35 o
   7   2  27       16.61        6.57     48.63 o
   8   2  27      276.34      259.17    161.69 o
   1   3  27       27.21       62.32     16.75 o
   2   3  27      353.41      339.58     35.37 o
   3   3  27       52.21        7.70     41.65 o
   4   3  27      267.23      292.66     45.07 o
   5   3  27       19.47      -34.00     26.61 o
   6   3  27       39.49       63.62     83.05 o
   7   3  27        0.58       74.75     52.18 o
   8   3  27       10.67      -43.40     53.53 o
   0   4  27      371.28      369.35     26.41 o
   1   4  27        0.59      -12.66     52.89 o
   2   4  27       34.65      -24.51     24.63 o
   3   4  27       47.31       46.16     29.80 o
   4   4  27      470.89      445.68     66.01 o
   5   4  27       94.96      142.48     28.37 o
   6   4  27      212.17      239.61     45.82 o
   7   4  27       65.45       94.06     79.87 o
   8   4  27        2.42      232.80     65.06 o
   1   5  27       45.55       66.93     26.33 o
   2   5  27      935.90      958.32     46.80 o
   3   5  27        5.51      -31.91     28.85 o
   4   5  27      271.94      370.77    109.53 o
   5   5  27       17.18       21.42     50.77 o
   6   5  27        0.05      -61.20     44.99 o
   7   5  27        4.24     -109.37    103.01 o
   8   5  27       10.51      -25.30     55.26 o
   0   6  27      105.73      133.33     58.68 o
   1   6  27       20.12       91.69     30.95 o
   2   6  27      154.77      165.21     93.32 o
   3   6  27        6.65       35.38     35.15 o
   4   6  27        0.07       59.72     38.18 o
   5   6  27      348.13      330.19     35.86 o
   6   6  27        0.70      -40.30     54.48 o
   7   6  27        4.36       87.52     48.72 o
   1   7  27        7.13        7.78     48.90 o
   2   7  27     1101.18     1133.42     59.44 o
   3   7  27       50.07       54.64     40.75 o
   4   7  27      186.19      150.26     44.09 o
   5   7  27        0.35      -21.90     31.93 o
   6   7  27       65.90       58.88     80.36 o
   7   7  27       16.26      -72.82     48.55 o
   0   8  27      571.54      516.70     56.89 o
   1   8  27        0.49       16.13     48.25 o
   2   8  27       85.02       40.11     40.73 o
   3   8  27       38.99       27.65     34.52 o
   4   8  27       62.69      108.79     49.21 o
   5   8  27       15.10       58.33     38.70 o
   6   8  27      112.03      116.54     72.29 o
   7   8  27       16.84       97.80     62.26 o
   1   9  27        8.60        1.40     56.15 o
   2   9  27      637.35      519.00     63.59 o
   3   9  27      101.35       21.95    120.54 o
   4   9  27       14.97      -46.15     89.40 o
   5   9  27       14.79      -58.69     39.13 o
   6   9  27       25.88       54.70     61.21 o
   0  10  27      734.67      902.19     72.70 o
   1  10  27      157.99      125.07     90.63 o
   2  10  27       30.72       51.80     38.02 o
   3  10  27       24.93       57.36     66.01 o
   4  10  27      671.60      709.15     60.75 o
   5  10  27       12.55       34.73     74.90 o
   6  10  27      342.77      387.77     58.41 o
   1  11  27       18.09      -36.14     88.83 o
   2  11  27      270.50      186.01     45.24 o
   3  11  27        0.25      -18.07     51.34 o
   4  11  27        6.66      -71.56     47.71 o
   5  11  27       36.75      -33.89     45.51 o
   0  12  27       26.49       42.22     58.84 o
   1  12  27        1.67      -64.51     43.01 o
   2  12  27        6.35      -21.17     48.48 o
   3  12  27       10.85        8.78     45.93 o
   4  12  27      127.52      112.02     49.50 o
   1  13  27       93.62      158.25     58.78 o
   2  13  27      372.49      350.46     53.85 o
   3  13  27        3.11       -2.40     48.58 o
   0   0  28     4604.40     4529.53    168.54 o
   1   0  28     2907.22     3063.69    120.62 o
   2   0  28      232.92      182.88     37.16 o
   3   0  28       21.39       48.74     36.02 o
   4   0  28       26.74       17.93     32.44 o
   5   0  28       10.76       37.65     31.30 o
   6   0  28        0.23       -4.89     91.60 o
   7   0  28        0.19      228.03    111.00 o
   8   0  28        2.03      -58.84     81.82 o
   1   1  28      857.06      807.81     36.41 o
   2   1  28     2849.64     3003.45    100.48 o
   3   1  28      610.16      468.64     32.07 o
   4   1  28      380.46      356.46     29.29 o
   5   1  28        8.15       40.97     19.44 o
   6   1  28        6.34       68.46     94.86 o
   7   1  28       13.92      156.06     73.65 o
   8   1  28      333.77      332.58    145.47 o
   0   2  28       64.31       53.95     23.15 o
   1   2  28      275.85      268.61     26.62 o
   2   2  28      237.80      237.84     40.02 o
   3   2  28       81.27      105.49     93.97 o
   4   2  28      834.13      832.87     56.32 o
   5   2  28       93.41       86.68     20.19 o
   6   2  28       85.89       65.20     94.54 o
   7   2  28       22.91       70.70     58.04 o
   8   2  28        5.23      -42.19     61.81 o
   1   3  28       14.29       27.01     22.28 o
   2   3  28        4.26       22.27     26.17 o
   3   3  28       62.85       73.41     25.57 o
   4   3  28      316.19      357.11     85.65 o
   5   3  28      197.50      172.51     24.62 o
   6   3  28      211.08      163.29     53.95 o
   7   3  28        9.49      -24.30     51.79 o
   8   3  28        7.51        4.67     65.12 o
   0   4  28      380.71      427.22     50.04 o
   1   4  28       29.34       44.19     26.25 o
   2   4  28       11.05       38.25     38.96 o
   3   4  28       79.15       55.53     47.27 o
   4   4  28      415.13      371.12     42.54 o
   5   4  28        1.93       84.06     26.73 o
   6   4  28      338.03      464.37     64.47 o
   7   4  28       93.26      187.04     56.59 o
   1   5  28      831.05      838.26     38.62 o
   2   5  28     1872.04     2022.79     66.79 o
   3   5  28      371.99      320.68     40.42 o
   4   5  28      932.34      854.29     52.77 o
   5   5  28        0.06       24.49     36.02 o
   6   5  28      197.74      128.74     53.11 o
   7   5  28      404.01      520.47     62.18 o
   0   6  28     3000.47     3427.01    127.63 o
   1   6  28     1815.15     1886.26     78.89 o
   2   6  28      152.42      202.65     34.39 o
   3   6  28      334.55      262.67     73.19 o
   4   6  28     1379.14     1380.18     61.51 o
   5   6  28     1284.67     1437.60     63.81 o
   6   6  28      768.34      878.91     64.22 o
   7   6  28      138.71       82.67     56.51 o
   1   7  28      191.66      200.36     30.51 o
   2   7  28     1165.28     1191.44     77.39 o
   3   7  28     1358.21     1485.42     69.11 o
   4   7  28      154.67      228.53     36.35 o
   5   7  28       84.96       99.93     34.46 o
   6   7  28       51.25      -15.57     41.33 o
   7   7  28       13.22       74.30     55.66 o
   0   8  28        1.68       16.30     50.53 o
   1   8  28        5.14        9.71     35.07 o
   2   8  28       15.01        5.64     58.68 o
   3   8  28        1.78      -27.44     74.98 o
   4   8  28       86.57       75.99     37.35 o
   5   8  28        9.84       37.41     36.71 o
   6   8  28        1.14      -93.07     91.12 o
   1   9  28       35.85       45.92     90.46 o
   2   9  28      478.20      435.44     58.45 o
   3   9  28       63.99       94.08     43.14 o
   4   9  28        0.79      -35.94     40.67 o
   5   9  28       55.30       66.17     44.60 o
   6   9  28        0.18      151.59    112.30 o
   0  10  28      228.54      182.88     59.00 o
   1  10  28      206.76      241.70     79.95 o
   2  10  28      981.15      868.84    131.05 o
   3  10  28        5.76        2.77     39.77 o
   4  10  28      161.04      114.52     41.61 o
   5  10  28       14.04      -34.89     36.73 o
   1  11  28      297.73      273.22     50.99 o
   2  11  28      520.96      576.45     74.44 o
   3  11  28      774.83      864.41     67.90 o
   4  11  28      441.28      459.45     51.66 o
   0  12  28     1487.00     1597.53    151.75 o
   1  12  28      460.65      479.37     69.52 o
   2  12  28      258.67      423.48     57.36 o
   3  12  28       20.06      -37.37     50.56 o
   1  13  28      228.52      204.25     50.97 o
   1   1  29      257.97      235.34     25.87 o
   2   1  29        2.91       -7.32     61.04 o
   3   1  29      508.38      384.46     31.73 o
   4   1  29      715.56      731.69     40.08 o
   5   1  29      457.44      470.49     30.90 o
   6   1  29      364.74      401.23     58.16 o
   7   1  29       38.47      103.66     70.90 o
   0   2  29      648.65      555.98     47.60 o
   1   2  29     4403.25     4463.25    102.14 o
   2   2  29        3.77      -45.59     30.39 o
   3   2  29       12.61       19.63     25.92 o
   4   2  29        7.25       24.41     23.93 o
   5   2  29      811.95      939.21     45.80 o
   6   2  29       49.01      139.87     51.54 o
   7   2  29        2.42      139.38     47.51 o
   1   3  29       11.13       25.17     21.95 o
   2   3  29       21.39      -38.85     59.49 o
   3   3  29      669.39      628.41     40.56 o
   4   3  29       10.84       -0.98     28.61 o
   5   3  29      107.89       67.40     22.09 o
   6   3  29       10.31       69.16     52.06 o
   7   3  29      115.43       47.38     48.72 o
   0   4  29        0.30      -34.23     34.07 o
   1   4  29       39.17       28.72     43.28 o
   2   4  29       70.33       70.31    100.73 o
   3   4  29      650.80      617.13     69.19 o
   4   4  29       19.21       67.28     34.15 o
   5   4  29      585.58      648.41     44.42 o
   6   4  29       31.48       23.35     92.09 o
   7   4  29      490.47      509.55    140.42 o
   1   5  29      268.67      308.39     37.40 o
   2   5  29       30.91       46.67     39.77 o
   3   5  29      312.71      355.45     34.96 o
   4   5  29       88.89      187.13     49.47 o
   5   5  29       24.58       24.45     28.10 o
   6   5  29       87.37        9.09     40.78 o
   7   5  29      115.92       64.61     65.73 o
   0   6  29      689.92      537.08     50.53 o
   1   6  29       45.75       85.12    105.21 o
   2   6  29      748.06      706.91     42.39 o
   3   6  29        3.95       -8.15     33.37 o
   4   6  29      600.35      658.67     89.57 o
   5   6  29       30.36      -17.17     43.85 o
   6   6  29       11.54      -24.60     46.88 o
   1   7  29      117.51       76.17     74.16 o
   2   7  29       39.98      120.38     50.91 o
   3   7  29      362.51      388.42     50.22 o
   4   7  29        0.07       13.89     31.36 o
   5   7  29        3.62       -4.65     41.33 o
   6   7  29       46.72      167.42     57.56 o
   0   8  29       49.53      -14.67     40.91 o
   1   8  29      158.41      277.65     45.93 o
   2   8  29       29.09       54.73     48.90 o
   3   8  29      186.69      194.30     59.98 o
   4   8  29      159.84      116.45     45.14 o
   5   8  29       99.19      136.16     41.12 o
   6   8  29       11.99      128.77     65.04 o
   1   9  29      142.16      163.59     55.51 o
   2   9  29        0.48        2.62     43.57 o
   3   9  29        1.20      -56.17     40.75 o
   4   9  29       79.98       39.87     54.87 o
   5   9  29       51.57      -53.02     38.02 o
   0  10  29       15.19      -17.93     78.40 o
   1  10  29      318.85      322.08     47.63 o
   2  10  29      140.58      122.21     55.26 o
   3  10  29       12.16       33.73     49.79 o
   4  10  29      635.22      472.69     65.80 o
   1  11  29        0.02      -75.36     88.75 o
   2  11  29        0.78        9.84     48.05 o
   3  11  29      123.09       79.08     64.90 o
   0  12  29       20.21      -34.23     79.87 o
   1  12  29       80.86       27.55     61.09 o
   2  12  29      113.91       69.14     54.14 o
   1   0  30     1567.99     1607.15     84.11 o
   2   0  30     2076.37     1957.92     92.91 o
   3   0  30      323.77      250.53     49.88 o
   4   0  30        8.76       -1.63     41.24 o
   5   0  30      569.16      571.30     50.20 o
   6   0  30      710.23      885.40    134.47 o
   7   0  30       25.02       -6.52    105.62 o
   1   1  30       42.44       78.34     69.03 o
   2   1  30      517.78      479.49     43.77 o
   3   1  30     1101.44     1058.76     94.05 o
   4   1  30     1106.17     1038.16     52.38 o
   5   1  30      471.41      437.11     33.14 o
   6   1  30       97.14       92.04    104.48 o
   7   1  30       26.26       82.12     53.73 o
   0   2  30     4681.38     4627.81    148.33 o
   1   2  30      644.00      619.57     56.07 o
   2   2  30      709.44      642.76     80.44 o
   3   2  30        2.98        8.57     33.01 o
   4   2  30      100.01      110.16     25.74 o
   5   2  30       66.73       85.70     25.28 o
   6   2  30      377.84      275.56     75.60 o
   7   2  30       39.12      -79.44     52.96 o
   1   3  30      461.03      498.21     38.81 o
   2   3  30      510.46      558.17     44.88 o
   3   3  30       32.30        9.71     27.88 o
   4   3  30       15.73       55.34     31.80 o
   5   3  30      529.61      493.01     38.30 o
   6   3  30       60.12      110.86     44.57 o
   7   3  30     1244.61     1520.83    142.13 o
   0   4  30      224.09      269.92     35.86 o
   1   4  30        0.02      -18.18     33.12 o
   2   4  30       34.35       32.43     34.10 o
   3   4  30      252.86      279.57     75.47 o
   4   4  30     1170.16     1102.25     64.30 o
   5   4  30      112.99       82.82     30.58 o
   6   4  30      736.74      715.45     88.91 o
   1   5  30      107.03      127.03     55.58 o
   2   5  30      806.09      833.60     57.13 o
   3   5  30      122.70      108.98     34.91 o
   4   5  30      365.40      286.77     38.22 o
   5   5  30        0.11       10.35     36.67 o
   6   5  30      283.66      225.73     80.45 o
   0   6  30      831.06      767.06     67.15 o
   1   6  30      400.37      402.10     44.80 o
   2   6  30      226.16      238.55     55.26 o
   3   6  30      184.84       97.15     37.43 o
   4   6  30      601.04      607.72     54.93 o
   5   6  30      826.29      861.44     62.65 o
   6   6  30      897.55      938.02    163.08 o
   1   7  30      103.66      115.24     34.71 o
   2   7  30      535.37      548.32     72.62 o
   3   7  30       46.72       51.61     94.62 o
   4   7  30      724.70      704.94     55.52 o
   5   7  30      135.70      161.51     50.61 o
   0   8  30      592.00      618.57    106.44 o
   1   8  30       77.39      170.33     45.44 o
   2   8  30      241.52      238.77     85.82 o
   3   8  30      161.66       93.40     47.94 o
   4   8  30       71.84      -13.25     42.34 o
   5   8  30      149.16       59.47    160.55 o
   1   9  30       20.23       -2.26     83.78 o
   2   9  30      474.05      545.21     74.65 o
   3   9  30      411.17      420.97     50.13 o
   4   9  30      228.59      224.12     49.52 o
   0  10  30      295.42      201.95     88.34 o
   1  10  30       31.90       58.08     52.46 o
   2  10  30       86.18      136.75     58.47 o
   3  10  30        0.34      -59.96     59.33 o
   1  11  30      166.08      102.71     61.34 o
   2  11  30      274.59      263.63     53.53 o
   1   1  31       79.69      129.58     35.34 o
   2   1  31       91.81      110.01     32.83 o
   3   1  31      388.84      323.27     36.42 o
   4   1  31      422.00      443.46     38.42 o
   5   1  31       97.98       79.56     25.91 o
   6   1  31        1.49      -31.80     60.39 o
   0   2  31      824.93      753.70     55.42 o
   1   2  31      348.59      454.77     40.61 o
   2   2  31      949.91      907.26     56.45 o
   3   2  31       38.76       38.23     28.89 o
   4   2  31       81.02        1.57     27.43 o
   5   2  31      371.65      370.36     28.85 o
   6   2  31       14.80      -38.36     82.23 o
   1   3  31       19.14       -0.97     25.91 o
   2   3  31       58.44       50.37     33.42 o
   3   3  31       16.72       30.23     60.31 o
   4   3  31       34.97       77.74     32.64 o
   5   3  31       62.01       62.19     25.24 o
   6   3  31       99.59       83.76     55.49 o
   0   4  31      283.78      266.01     75.14 o
   1   4  31      102.80      135.01     32.15 o
   2   4  31       38.48       31.57     35.80 o
   3   4  31       77.41       28.98     29.94 o
   4   4  31      993.69      979.74     57.08 o
   5   4  31      441.00      447.85     41.75 o
   6   4  31      339.88      305.56     69.59 o
   1   5  31      365.72      317.89     40.61 o
   2   5  31      211.80      298.39     91.12 o
   3   5  31      899.35      910.48     55.76 o
   4   5  31      295.48      298.62     39.21 o
   5   5  31       77.38       52.43     81.66 o
   6   5  31       52.98      -96.11    139.28 o
   0   6  31      109.55      111.00     71.39 o
   1   6  31       68.12        6.92     40.57 o
   2   6  31       14.41      -44.34     41.06 o
   3   6  31       34.50       83.98     35.34 o
   4   6  31       17.46       51.21     39.67 o
   5   6  31       78.18       39.54     39.20 o
   1   7  31      386.12      443.52     51.14 o
   2   7  31      243.27      341.94    120.62 o
   3   7  31      505.08      465.95     47.84 o
   4   7  31       53.76       29.47     40.86 o
   5   7  31       31.74       71.38    101.95 o
   0   8  31      360.36      184.02     77.75 o
   1   8  31       76.34      117.23     83.13 o
   2   8  31       82.57      115.98     53.95 o
   3   8  31        0.62      109.52     50.66 o
   4   8  31       70.34        3.84     82.15 o
   1   9  31       35.44      -10.99     58.64 o
   2   9  31       11.54      -80.79     99.43 o
   3   9  31        4.22       10.59     77.34 o
   0  10  31      159.37      204.24     89.97 o
   1  10  31      661.99      763.81     82.64 o
   2  10  31        5.02       79.79     95.60 o
   1   0  32       51.13      105.95     40.75 o
   2   0  32        1.41       14.67     48.90 o
   3   0  32      278.12      319.80     46.29 o
   4   0  32      190.60      239.12     46.13 o
   5   0  32      656.96      522.24    119.97 o
   6   0  32        3.04       12.88     76.28 o
   1   1  32       87.62       93.88     29.43 o
   2   1  32       45.28       56.40     28.13 o
   3   1  32      700.71      791.01     43.56 o
   4   1  32      279.12      272.77     32.26 o
   5   1  32       80.80      142.93     79.79 o
   6   1  32       30.04       68.34     45.96 o
   0   2  32      177.06      375.55     78.24 o
   1   2  32      403.19      564.10     50.93 o
   2   2  32       52.11       -2.77     37.13 o
   3   2  32        9.84       -2.62     35.32 o
   4   2  32     1555.00     1528.55     68.06 o
   5   2  32      677.17      669.05     69.95 o
   6   2  32      643.65      595.48     95.52 o
   1   3  32      178.15      255.59     38.64 o
   2   3  32     1218.22     1190.00     83.29 o
   3   3  32     1317.94     1292.73     81.34 o
   4   3  32     1907.96     2026.41     84.66 o
   5   3  32        5.35      -65.29     56.89 o
   6   3  32      128.99       23.85     55.74 o
   0   4  32       48.13      161.69     74.98 o
   1   4  32       38.35       76.54     33.74 o
   2   4  32       56.67       -0.44     34.57 o
   3   4  32        3.98       14.32     36.24 o
   4   4  32       65.85       58.14     48.08 o
   5   4  32      501.71      354.03     58.38 o
   1   5  32        0.20      114.01     46.45 o
   2   5  32       39.76       18.12     34.79 o
   3   5  32       30.85      -31.03     34.93 o
   4   5  32       18.56        5.82     48.74 o
   5   5  32       10.39      -15.47     45.39 o
   0   6  32       62.34      117.03     75.14 o
   1   6  32      158.72      322.20     97.23 o
   2   6  32       14.62       -4.48     69.84 o
   3   6  32      369.50      314.05     54.15 o
   4   6  32        0.04      105.77     62.18 o
   5   6  32      269.92      165.11     47.07 o
   1   7  32      105.16      111.93     55.70 o
   2   7  32      152.06      108.69     50.58 o
   3   7  32       47.71       23.17     57.13 o
   4   7  32      403.87      441.37     56.93 o
   0   8  32      350.37      290.30     89.49 o
   1   8  32      457.37      527.65     67.37 o
   2   8  32       68.18      106.33     44.06 o
   3   8  32      189.30      131.47     46.04 o
   1   9  32      270.53      383.97     67.06 o
   2   9  32      742.57      595.18     72.47 o
   0  10  32      874.10      787.28    117.85 o
   1   1  33        4.83        2.61     51.25 o
   2   1  33      545.51      674.66     46.70 o
   3   1  33      105.44       38.26     28.57 o
   4   1  33      253.88      246.35     31.23 o
   5   1  33       64.94      -34.26     41.61 o
   0   2  33      318.04      324.20     84.27 o
   1   2  33      301.26      242.83     74.16 o
   2   2  33       31.44      -19.07     40.41 o
   3   2  33      223.08      176.45     55.17 o
   4   2  33      900.82      888.69     48.33 o
   5   2  33        0.23       -5.87     49.18 o
   1   3  33        1.24       86.43     78.97 o
   2   3  33       16.33       -0.45     61.21 o
   3   3  33       10.10       -1.89     38.56 o
   4   3  33       15.51       23.37     30.89 o
   5   3  33       11.56       26.81     70.01 o
   0   4  33        2.87        9.62     71.23 o
   1   4  33        3.58        0.99     15.79 o
   2   4  33        0.05      -46.86     43.89 o
   3   4  33       72.41       50.25     37.89 o
   4   4  33      468.82      459.68     76.61 o
   5   4  33      536.48      467.71     68.55 o
   1   5  33        9.96      -61.52     59.33 o
   2   5  33       45.88       63.18     39.48 o
   3   5  33      307.59      256.55     63.24 o
   4   5  33       20.87      -21.43     35.86 o
   0   6  33      163.47      139.04     77.10 o
   1   6  33       43.20       30.61     50.59 o
   2   6  33       95.62       78.24     37.85 o
   3   6  33       81.17       34.04     42.53 o
   4   6  33      286.53      279.83     38.41 o
   1   7  33       33.35       99.34     55.49 o
   2   7  33      181.52      287.64     51.08 o
   3   7  33      130.23      129.52     94.29 o
   0   8  33      259.53      231.62     89.65 o
   1   8  33      111.38      112.31     53.87 o
   2   8  33        6.73      -16.43     73.35 o
   0   0  34       41.96       -3.26     70.58 o
   1   0  34      144.88       29.34     44.17 o
   2   0  34       61.43       45.48     47.43 o
   3   0  34       30.44       25.92     50.53 o
   4   0  34     1116.26     1072.03     81.99 o
   1   1  34       77.52      104.11     70.90 o
   2   1  34      146.31      146.29     35.60 o
   3   1  34      685.09      685.99     46.66 o
   4   1  34      571.52      532.88     41.37 o
   0   2  34      190.61      369.35     88.51 o
   1   2  34      457.73      450.33     77.67 o
   2   2  34      125.69       99.61     34.71 o
   3   2  34      311.28      296.01     62.51 o
   4   2  34      802.01      651.29     43.95 o
   1   3  34      474.13      557.89     67.18 o
   2   3  34      483.94      492.05     48.43 o
   3   3  34      378.84      475.39     58.43 o
   4   3  34       82.71       60.48     32.97 o
   0   4  34      292.36      139.04     82.80 o
   1   4  34        1.34      -42.22     74.25 o
   2   4  34        0.72       74.34     47.43 o
   3   4  34      343.74      232.38     46.67 o
   4   4  34       13.19       36.80     64.47 o
   1   5  34       50.38       12.53     46.97 o
   2   5  34       18.61       61.18     52.87 o
   3   5  34      372.55      314.12     40.89 o
   0   6  34      966.66      760.38    106.93 o
   1   6  34      303.68      338.11    179.46 o
   2   6  34      472.75      420.61     64.07 o
   3   6  34       57.07       -0.91     49.11 o
   1   7  34      154.32      176.41    141.73 o
   2   7  34       48.47       60.77     57.14 o
   1   1  35      193.19      305.82     50.80 o
   2   1  35      329.02      397.93     47.62 o
   3   1  35        0.35       62.26     39.31 o
   0   2  35      382.83      524.04     92.42 o
   1   2  35      207.04      286.48     53.71 o
   2   2  35      154.64      142.40     59.17 o
   3   2  35        6.10        7.21     32.96 o
   1   3  35       20.25       79.09     73.43 o
   2   3  35        5.35       52.19     47.05 o
   3   3  35       40.58      139.14     38.70 o
   0   4  35      134.47      228.03     96.33 o
   1   4  35       71.24       60.38     49.92 o
   2   4  35       20.63        1.65    200.81 o
   3   4  35      450.05      464.03     50.52 o
   1   5  35      139.74      206.55     69.70 o
   2   5  35       39.42      -40.09     56.62 o
   0   6  35       62.88      -78.24     80.03 o
   1   6  35      649.21      576.86     72.66 o
   0   0  36      753.69      784.99    113.12 o
   1   0  36      735.83      753.70     68.78 o
   2   0  36        1.18      -78.97     52.65 o
   1   1  36      307.98      353.46     47.09 o
   2   1  36      204.19      191.79     42.82 o
   0   2  36      636.21      692.90    104.16 o
   1   2  36       20.02        0.68     60.56 o
   2   2  36      173.76      230.34     87.20 o
   1   3  36      111.83      193.86     71.88 o
   0   4  36       61.88        0.00     16.30 o
 
